# Supplementary material for: PGM3 inhibition shows cooperative effects with erastin inducing pancreatic cancer cell death via activation of the unfolded protein response
Source: Front Oncol. 2023 May 16;13:1125855. doi: 10.3389/fonc.2023.1125855 (PMC10227458; doi:10.3389/fonc.2023.1125855)
Supplement: Supplementary file 8 [file Table_1.xlsx]

## Sheet: Trascritional data
Supplementary Table 1. DEGs identified in MiaPaCa-2 and BxPC3 cells upon FR054 treatment as compared to untreated cells.
MiaPaCa2 Cell Line							BxPC3 Cell Line
GeneSymbol	log2 FC FRvsNT	minus_log10_pvalue					GeneSymbol	log2 FC FRvsNT	minus_log10_pvalue
7SK	3.01	14.3808					7SK	2.16	5.28467
AAAS	-0.78	15.8325					A4GALT	-0.38	2.31413
AACS	0.35	3.90061					AAAS	-0.48	3.6438
AADAC	3.04	1.82672					AADAC	0.4	2.11143
AADACP1	-4.64	1.66147					AADAT	-0.68	2.27467
AAGAB	1.08	7.30264					AAED1	-0.48	2.48324
AAK1	0.99	7.84887					AAK1	0.62	6.42923
AAMDC	1.25	2.65512					AATK	-1.38	2.32679
AAMP	1.4	11.9789					ABAT	-0.62	5.33373
AAR2	1.56	19.2076					ABCA1	-0.65	5.55701
AARS2	-0.37	4.66642					ABCA12	-0.73	4.13327
AASDH	-0.7	8.55212					ABCA13	-0.69	2.61416
AASS	-1.17	7.34978					ABCA6	-1.55	8.63457
AATF	1.3	12.8062					ABCA8	-1.25	1.993
AATK	-1.28	4.46216					ABCB10	-0.46	2.82866
ABALON	-5.91	1.85747					ABCB6	1.37	2.83663
ABAT	-0.78	8.1593					ABCB8	-0.61	4.50534
ABCA1	-4.83	23.4123					ABCC10	-0.37	2.49836
ABCA10	-0.94	15.4306					ABCC2	1.02	3.03309
ABCA2	-2.02	41.695					ABCC3	0.88	3.70736
ABCA3	-1.1	11.1131					ABCC5	0.74	4.78171
ABCA5	-1.02	7.18266					ABCD3	0.22	2.00418
ABCA6	-5.01	20.823					ABCG1	-1.78	5.02447
ABCA7	-3.56	35.2859					ABCG2	1.55	3.9437
ABCA8	-4.43	9.70349					ABHD14A	-0.82	1.91946
ABCB10	-0.89	18.5141					ABHD14B	-0.87	3.99734
ABCB7	-0.59	9.78207					ABHD17B	0.48	2.96248
ABCB8	-0.46	5.28184					ABHD18	0.34	1.96122
ABCB9	-0.35	3.0167					ABHD2	1.1	10.0568
ABCC10	-0.74	14.8397					ABHD3	1.06	7.48021
ABCD1	0.47	1.87594					ABHD4	2.15	77.8903
ABCF1	0.74	9.77341					ABHD5	0.67	3.25639
ABCF2	0.8	5.99936					ABI1	0.47	6.77493
ABCG1	-2.5	7.2221					ABI3BP	-1.77	2.56448
ABCG2	-0.85	1.725					ABL1	0.26	2.87962
ABHD10	-0.45	7.59815					ABL2	0.55	2.71179
ABHD14A	-1.09	3.5071					ABO	-0.87	6.13253
ABHD14B	-0.78	6.63892					ABTB1	0.48	2.02682
ABHD15	0.24	1.75282					ABTB2	0.96	8.63488
ABHD17B	1.55	14.7947					AC002398.12	4.26	1.91077
ABHD3	1.8	12.8629					AC005336.4	4.26	20.6054
ABHD4	2.26	68.6993					AC005682.5	-0.7	2.33906
ABHD5	1.74	11.1635					AC006262.5	0.47	2.55495
ABI1	0.99	12.3583					AC006538.1	2.57	3.81686
ABI2	-0.34	4.52065					AC007246.3	-0.92	2.75873
ABL1	0.64	7.45115					AC008982.2	1.52	7.1751
ABL2	0.86	3.08696					AC009948.5	-1.56	8.2819
ABLIM1	-0.68	11.5805					AC010642.1	1.41	2.75365
ABLIM3	-0.96	5.98516					AC011997.1	-1.92	2.17697
ABR	-0.56	10.6384					AC013461.1	0.31	3.25888
ABRACL	0.92	3.7672					AC017060.1	-1.46	3.3259
ABT1	1.22	12.6229					AC025171.1	-0.98	2.59815
ABTB1	-0.29	1.81535					AC068138.1	-2.84	2.07622
ABTB2	0.58	1.87995					AC068580.5	2.29	7.08142
AC002310.7	-0.93	1.73294					AC074289.1	-1.91	5.16607
AC002398.12	2.84	3.73138					AC084219.4	1.21	3.16628
AC002467.7	1.85	4.30924					AC091729.9	-1.16	4.77269
AC002519.6	2.6	1.65906					AC092066.1	0.55	2.05597
AC004019.13	2.75	4.74124					AC093673.5	-0.58	3.20991
AC004069.2	-4.44	2.11159					AC098614.2	-1.03	2.47644
AC004381.6	-0.47	2.39965					AC142528.1	2.4	2.34417
AC004449.6	2.36	1.74817					ACAA2	-0.34	2.80443
AC004471.10	3.5	1.75524					ACAD11	-1.06	2.1695
AC004490.1	5.14	2.84441					ACAD9	-0.42	4.44326
AC004893.11	1.35	2.10396					ACADS	-0.63	3.21542
AC004980.7	1.7	11.1007					ACAP2	0.51	6.42778
AC005220.3	-3.4	5.14771					ACBD4	-1.01	2.76854
AC005329.7	-1.93	2.91141					ACCS	-1.29	4.33899
AC005355.2	-1.36	3.05612					ACER2	0.98	3.9218
AC005593.2	2.78	3.7606					ACKR3	-2.44	3.39265
AC005753.1	-6.31	1.7579					ACO1	0.5	6.87716
AC005789.9	2.74	3.11994					ACOT1	-0.77	3.25777
AC006538.1	1.89	6.41102					ACOT11	-0.49	1.99327
AC007099.1	-5.25	1.96197					ACOT13	0.5	2.31856
AC007163.6	3.14	3.81792					ACOT2	-0.42	1.9954
AC007191.4	-1.13	3.43706					ACOT9	-0.28	1.941
AC007228.11	1.94	1.93074					ACOX3	-0.48	2.82286
AC007292.3	2.13	2.75339					ACP7	-0.54	2.301
AC007318.5	1.16	2.48254					ACRC	0.64	2.00718
AC007319.1	2.37	5.50423					ACSBG1	-2.26	2.0779
AC007383.3	-1.47	8.0542					ACSF3	-0.45	3.58442
AC007405.4	2.36	2.36601					ACSL1	0.66	10.3179
AC008982.2	2.15	9.31087					ACSS1	0.42	3.61217
AC009005.2	-2.74	11.5593					ACTA2	-1.54	8.98555
AC009133.12	-1.46	3.45105					ACTB	-0.49	3.60521
AC009404.2	1.4	2.02899					ACTBL2	-1.65	15.0174
AC009948.5	-2.41	15.7715					ACTG1	-0.44	4.47435
AC010642.1	2.46	7.25597					ACTN1	-0.66	7.55969
AC011997.1	-5.84	2.50863					ACTN4	-0.4	2.51083
AC012066.1	5.41	3.99361					ACTR1B	-0.77	7.8119
AC012531.25	-3.2	3.58117					ACTR6	0.61	4.56359
AC015849.16	-1.14	2.08865					ACTRT3	-0.61	2.1735
AC015849.2	2.48	1.94348					ADA	-0.7	4.3555
AC016745.3	-2.48	2.60329					ADAM17	0.43	2.54491
AC016831.6	4.15	2.245					ADAM19	-1.31	6.41628
AC017002.2	2.76	2.75591					ADAM28	-2.02	42.1329
AC017074.2	2.29	2.24939					ADAM9	-0.36	2.81486
AC017104.4	5.5	3.77634					ADAMTS1	-1.11	11.3148
AC022007.5	-4.37	3.43648					ADAMTS13	-2.02	4.61401
AC022182.1	-5.89	1.94938					ADAMTS15	-1.97	9.28634
AC024560.2	-1.39	5.25826					ADAMTS6	-1.58	2.22265
AC024560.3	-0.49	3.99054					ADAMTS7	-1.33	6.94588
AC025171.1	-1.14	3.39203					ADAMTSL4	-1.56	8.18855
AC026150.8	-5.5	1.88395					ADAR	-0.66	8.75132
AC027612.6	1.32	3.88959					ADARB1	-0.26	2.09763
AC034220.3	-2.32	2.17006					ADAT1	-0.53	4.93278
AC064834.1	-0.83	5.58531					ADCK5	-0.53	3.27553
AC073043.1	1.95	2.2745					ADCY3	-0.31	2.32594
AC073342.12	4.14	2.25873					ADD1	-0.36	3.4923
AC074117.10	-0.53	2.73385					ADGRA2	-1.62	4.82313
AC074212.5	-2.83	7.90301					ADGRB2	-0.93	6.74283
AC074212.6	-4.14	4.67159					ADGRE2	-1.71	1.92559
AC074286.1	-1.08	2.76154					ADGRE5	-0.58	3.28699
AC079305.10	1.84	1.84841					ADGRG7	-1.48	2.49506
AC079779.4	4.66	3.09512					ADGRV1	-0.84	2.00979
AC079807.2	2.17	2.9222					ADH1C	-1.82	2.98207
AC083843.1	-0.68	2.57092					ADH5	-0.44	3.37328
AC084219.4	1.43	1.94422					ADIPOR2	0.37	3.76729
AC090616.2	-1.72	1.92642					ADM2	0.74	1.91365
AC090945.1	-2.44	3.48086					ADORA1	-1.36	3.50568
AC091133.1	1.79	1.75298					ADORA2B	-0.51	3.57567
AC091729.9	-1.34	11.7468					ADPRH	-1.4	2.72118
AC092066.1	1.15	3.67599					ADPRHL2	-0.31	2.26145
AC093627.9	-0.84	1.79763					ADRA1B	-1.84	2.19425
AC093642.3	-5.15	3.20313					ADRA2A	-1.04	2.06205
AC093642.5	1.84	3.59953					ADRB2	-1.25	11.5556
AC093673.5	1.44	7.83429					ADSL	-0.65	8.02196
AC093838.4	0.95	5.18571					ADTRP	-0.82	3.9423
AC098614.2	-0.76	3.47283					AES	-0.34	4.23601
AC098617.1	-1.75	2.51031					AF001548.5	-1.22	3.18798
AC098823.3	3.25	1.89938					AF131217.1	-1.85	6.0516
AC105760.2	-1.97	2.78654					AFAP1-AS1	-0.38	2.92099
AC113404.1	1.19	1.79871					AFAP1L1	-0.44	2.13318
AC125232.1	1.76	4.34439					AFF1	0.54	8.1973
AC139100.4	2.09	10.8215					AFF2	-2.19	4.46588
AC141586.5	1.38	5.03767					AFF4	0.4	4.1691
AC144831.1	2.92	4.21206					AFMID	0.55	2.69249
AC144831.3	4.33	2.59794					AFTPH	0.68	10.3275
AC159540.1	-2.75	2.94606					AGA	-1.09	7.25106
ACACA	-0.86	22.4235					AGAP2	-0.57	2.46142
ACACB	-1.86	12.7185					AGAP2-AS1	-0.69	4.35389
ACAD10	-1.26	26.9783					AGAP6	0.53	3.07357
ACAD8	-0.41	4.51945					AGBL2	-1.24	1.95339
ACAD9	-0.49	11.5599					AGBL5	-0.54	3.20372
ACADM	0.38	3.27416					AGFG1	0.35	5.18202
ACADS	-0.97	9.74114					AGFG2	1	12.4629
ACADSB	-0.76	18.3987					AGO2	0.57	4.86391
ACAP3	-0.72	15.153					AGO3	0.43	2.79275
ACAT2	-0.39	3.36075					AGPAT5	0.49	3.49588
ACBD4	-3.3	11.8834					AGR2	-1.09	14.7859
ACCS	-4.65	19.8912					AGRN	-0.82	1.97866
ACD	0.77	5.03613					AHCTF1	0.38	2.55487
ACE	-3.84	20.2001					AHCYL2	-0.21	1.86492
ACHE	1.22	2.90592					AHRR	0.43	3.17351
ACIN1	0.51	2.20117					AHSA1	0.6	3.3313
ACKR3	-1.92	10.3151					AHSA2	-0.58	2.35764
ACOT1	-0.43	1.75581					AIF1L	-0.38	2.72137
ACOT11	-3.13	9.16702					AIFM2	1.5	50.8035
ACOT2	-0.44	4.28198					AIFM3	1.43	1.90721
ACOT7	1.44	6.3209					AIG1	-0.46	2.60216
ACOT8	0.35	2.42149					AIM1	-0.67	9.40766
ACOT9	0.51	2.84982					AIM1L	0.76	5.51762
ACOX2	-1.48	4.68273					AIM2	-1.35	8.3753
ACOX3	-0.3	2.43433					AIMP2	-0.36	2.32288
ACP1	1.17	9.58287					AJUBA	-0.45	2.74689
ACP2	-0.79	20.0763					AK1	0.47	1.99049
ACP6	-1.34	15.4594					AK6	0.77	5.86077
ACRC	2.41	17.8113					AK8	-1.67	8.0541
ACSF2	-1.14	23.3513					AKAP10	0.57	9.11787
ACSF3	-1.1	32.7519					AKAP12	-0.55	4.12374
ACSL1	0.54	3.57111					AKAP13	0.44	3.9625
ACSL3	0.56	2.45819					AKAP7	-1.44	4.8511
ACSS1	-0.79	16.0153					AKAP8L	0.66	6.40661
ACSS2	-0.3	2.70001					AKIP1	-0.43	1.99627
ACTA1	2.96	8.21554					AKIRIN2	0.49	3.61381
ACTA2	-1.29	6.24889					AKR1B1	1.81	5.41248
ACTL6A	0.68	6.16093					AKR1B10	1.53	38.7834
ACTN4	-0.31	3.40571					AKR1C1	4.03	106.884
ACTR1B	-1.26	30.9681					AKR1C2	4.92	30.0721
ACTR2	0.42	2.08391					AKR1C3	3	15.661
ACTR3B	-0.4	3.67789					AKR1C7P	1.44	2.37143
ACTR6	1.21	8.20348					AKR7A2	-0.55	5.9734
ACTR8	0.33	2.6867					AKT2	-0.26	2.02937
ACTRT3	-0.46	2.27189					AKT3	-0.84	4.1078
ACVR1	0.5	1.96277					AKTIP	0.44	3.51638
ACVR2A	1.98	12.7287					AL589743.1	-1.02	3.02747
ACVR2B-AS1	-1.09	1.9888					ALDH16A1	-0.43	2.84852
ADAL	-0.54	3.93082					ALDH18A1	-0.42	4.84162
ADAM10	-0.66	8.51735					ALDH1A1	-2.39	23.5225
ADAM11	-0.71	5.98275					ALDH1A3	0.43	2.11906
ADAM19	-2.28	7.18774					ALDH1B1	-0.57	4.2582
ADAM20P1	2.86	3.18835					ALDH3A1	2	31.3591
ADAM22	-1.57	18.6589					ALDH3A2	0.74	13.4096
ADAM8	-0.42	2.53066					ALDH4A1	-1.13	11.4613
ADAMTS1	2.31	2.63833					ALDH6A1	0.66	2.87974
ADAMTS10	-3.08	5.75471					ALDH7A1	-1.48	23.0304
ADAMTS13	-4.6	20.372					ALDOC	0.61	3.50761
ADAMTS14	-2.09	3.08249					ALG1L	-1.42	7.33577
ADAMTS7	-2.97	21.9764					ALKBH5	0.28	2.19225
ADAMTSL4	-2.11	17.3					ALKBH6	1.39	5.76761
ADAMTSL4-AS1	3.48	5.44414					ALOX12P2	0.7	2.60864
ADAMTSL5	0.72	3.92211					ALOX5	-1.02	4.96117
ADAP1	-0.68	4.21321					ALPL	-2.04	2.80288
ADAP2	-0.9	3.41994					ALS2	0.46	5.35328
ADAR	-0.38	6.29708					AMFR	0.45	4.44931
ADARB1	-0.34	7.64846					AMIGO2	-0.94	8.06406
ADAT1	-0.73	16.2872					AMMECR1L	0.46	4.79604
ADAT2	-0.46	2.65372					AMPD2	0.5	6.92633
ADAT3	1.64	11.1863					AMPD3	0.83	2.97854
ADCK1	-0.55	5.10369					ANAPC15	-0.83	9.88792
ADCK2	-0.26	2.85758					ANAPC7	-0.37	3.01326
ADCK5	-1.18	19.6976					ANG	-2.92	1.91769
ADCY10	3.47	3.75954					ANK1	-0.63	3.02766
ADCY3	0.27	3.92418					ANK2	-3.28	4.42594
ADCY5	-0.93	1.82316					ANK3	-0.58	2.10831
ADCY6	-1.69	18.1116					ANKFY1	-0.43	3.80728
ADCY7	-0.66	8.16016					ANKK1	-1.76	1.99465
ADCY9	-0.33	2.49639					ANKMY2	-0.57	2.61847
ADD2	-0.61	4.61132					ANKRA2	0.47	2.65197
ADD3	-1.28	18.5107					ANKRD1	-1.22	13.6154
ADGRA2	-2.66	8.52731					ANKRD10	0.55	4.62372
ADGRB1	-1.02	2.0285					ANKRD11	0.52	2.74699
ADGRB2	-2.05	21.9551					ANKRD12	0.53	2.7918
ADGRE5	-0.71	9.3562					ANKRD26P1	3.84	2.87201
ADGRF1	-1.45	2.27344					ANKRD27	0.35	5.36626
ADGRG1	-0.84	15.6753					ANKRD33	3.77	7.39603
ADGRG6	-0.52	1.71443					ANKRD36	-1.01	2.68735
ADGRL1	-0.39	5.56737					ANKRD36B	-1	2.85287
ADGRL3	-2.68	5.31849					ANKRD36C	-0.99	1.96242
ADGRV1	3.1	2.05183					ANKRD49	0.5	3.04372
ADI1	0.61	2.07719					ANKRD50	-0.85	11.4408
ADIPOR1	1.07	13.3591					ANKRD65	-0.55	2.49183
ADIPOR2	1.31	19.3659					ANKUB1	-3.22	18.3097
ADIRF	-0.39	2.87447					ANKZF1	0.43	2.74325
ADM	2.46	20.1778					ANO6	0.32	1.86763
ADM2	2.64	2.86746					ANP32E	-0.35	2.40646
ADM5	1.17	3.31526					ANTXR1	-0.64	3.96479
ADNP	-0.27	4.73283					ANXA2	-0.81	6.88068
ADORA1	-2.72	17.1224					ANXA2P2	-0.94	5.5408
ADORA2B	0.26	2.39122					ANXA3	-0.44	3.67257
ADPGK	0.45	2.01898					ANXA4	-0.44	2.14859
ADPRH	-0.99	2.82236					ANXA6	-1.54	31.282
ADPRM	1.24	2.7214					ANXA8	-1.44	24.141
ADRA2A	3.06	1.78269					ANXA8L1	-1.44	22.553
ADRA2C	1.51	4.86205					AOC1	0.54	3.1596
ADRB1	-2.04	3.7331					AOC2	1.96	11.861
ADRM1	2.04	32.3857					AOC3	1.38	3.01344
ADSL	-0.37	5.93001					AP000692.10	-2.09	2.05419
ADSS	0.41	2.44333					AP001062.7	1.53	6.18561
ADTRP	-0.6	6.59321					AP001065.15	-3.91	1.90242
AEBP1	3.34	2.09909					AP001596.6	2.55	7.54988
AEN	1.19	6.38759					AP004372.1	-5.11	4.04878
AES	0.41	2.99984					AP1AR	0.63	3.43452
AF127936.9	-1.1	1.76742					AP1G1	0.33	2.73675
AFAP1	-0.84	20.2267					AP1M1	-0.42	3.09021
AFAP1L2	-5.18	18.7681					AP1S1	0.52	4.4864
AFDN	-0.53	9.24325					AP3B2	-1.23	3.12338
AFF1	0.39	2.99019					AP3M1	0.35	3.22333
AFF4	1.11	13.1462					AP4S1	-0.57	2.04828
AFG3L1P	0.7	2.35907					AP5Z1	0.5	5.9793
AFMID	2.03	23.4767					APBB3	-0.8	5.69997
AFTPH	1.42	20.4784					APC	0.64	2.29007
AGA	-0.84	6.28259					APCDD1	-1.99	2.51923
AGAP1-IT1	2.56	1.9437					APCDD1L	-2.52	3.88011
AGAP3	-0.32	3.54047					APEH	-0.62	11.0045
AGAP6	0.69	2.68764					APEX1	-0.45	5.32852
AGBL3	-0.96	2.76266					APEX2	-0.31	3.65071
AGBL5	-0.57	7.056					APLN	-3.79	11.9571
AGER	-0.63	2.22397					APLP1	-0.78	3.85308
AGFG1	1.19	25.611					APOBEC3B	0.45	6.05136
AGFG2	-0.64	8.96856					APOBEC3C	-0.61	3.97391
AGGF1	-0.59	13.0466					APOBEC3F	-0.87	1.96866
AGGF1P1	-2.61	1.66588					APOBEC3G	-2.25	16.8596
AGGF1P2	-4.06	4.19811					APOBR	-1.15	2.19569
AGL	-1.16	22.2739					APOL1	-1.31	5.60622
AGO1	-0.46	10.636					APOL2	-0.45	2.53288
AGO2	0.94	6.02204					APOL3	-0.81	6.96879
AGO3	0.94	5.49671					AQP3	-0.44	3.16746
AGO4	-0.72	12.5911					AQP5	-2.87	20.6125
AGPAT3	-0.39	7.57428					AQR	0.21	2.20232
AGPAT4	-1.53	9.58159					ARF3	-0.38	4.6184
AGPS	-0.36	4.78314					ARF5	-0.23	2.25477
AGRN	-2.66	14.1405					ARF6	-0.25	1.94935
AGTPBP1	-0.53	9.16858					ARFGEF3	0.83	2.6874
AGTRAP	-0.4	7.75073					ARFIP1	0.32	2.56496
AHCTF1	0.62	3.23287					ARFRP1	-0.57	5.20563
AHCYL2	0.38	3.09988					ARG2	0.97	9.664
AHDC1	-0.56	9.90203					ARGLU1	-0.35	2.59745
AHI1	0.51	2.57068					ARHGAP11B	-0.41	2.42827
AHNAK	-0.55	4.47383					ARHGAP12	0.44	6.05207
AHNAK2	-1.94	39.3631					ARHGAP19	0.4	1.95829
AHSA1	1.91	19.9097					ARHGAP23	-0.89	13.7874
AHSA2	-0.79	7.38813					ARHGAP25	-0.6	1.95612
AIDA	0.67	4.92482					ARHGAP27	0.56	5.23819
AIFM2	1.6	30.5131					ARHGAP31	-1.01	4.28063
AIFM3	-1.87	4.71846					ARHGAP32	0.88	8.51885
AIG1	-0.78	10.0378					ARHGAP35	0.25	2.14549
AIMP1	0.85	4.24493					ARHGAP39	-0.43	2.72923
AIP	0.98	5.38881					ARHGAP4	-1.12	14.4141
AJUBA	0.54	1.90894					ARHGAP40	-2.51	6.40552
AK3	0.38	2.01123					ARHGAP5	0.28	1.9274
AK4	-0.39	4.74917					ARHGDIA	-0.37	2.62793
AK6	1.55	13.9037					ARHGDIB	-1.01	10.6877
AK7	-3.85	4.5263					ARHGEF10	-0.48	3.48253
AK8	-2.4	5.20725					ARHGEF12	0.34	3.26874
AKAP1	-0.61	4.4531					ARHGEF16	-0.38	2.19202
AKAP10	0.6	4.99135					ARHGEF19	-0.48	2.25132
AKAP11	-0.73	8.30103					ARHGEF2	0.34	3.0477
AKAP12	-0.87	13.1407					ARHGEF37	-0.85	12.1825
AKAP13	0.39	1.99738					ARHGEF40	-0.75	5.20372
AKAP5	-2.47	4.37803					ARHGEF5	0.46	3.49905
AKAP6	-2.46	9.77196					ARHGEF7	0.67	8.87577
AKAP7	-1.28	7.07719					ARHGEF9	-0.7	4.12156
AKAP8	1.21	16.5173					ARID2	0.38	1.92052
AKAP8L	1.89	32.7783					ARID3A	0.94	9.08377
AKAP9	-0.53	3.12218					ARID3B	0.3	3.06623
AKIP1	-0.5	4.91081					ARID4A	0.56	7.5606
AKIRIN1	1.68	32.8329					ARID4B	0.43	5.09809
AKIRIN2	2.16	48.196					ARIH1	0.45	4.36066
AKR1B10	3.31	4.43682					ARIH2	0.23	1.8909
AKR1C1	2.49	46.2747					ARL14	-1.16	7.25713
AKR1C2	2.3	6.36046					ARL2	-0.84	6.45643
AKR1C7P	2.7	2.09804					ARL4C	-1.37	13.7236
AKR1E2	-1.11	10.4132					ARL4D	-0.82	2.07218
AKR7A2	-0.42	6.98717					ARL6IP6	-0.77	5.90428
AKT1S1	1.71	13.5785					ARL8A	0.49	4.3982
AKT2	-0.53	13.539					ARL8B	0.57	5.96146
AKT3	-0.7	6.78981					ARMC6	-0.54	3.43725
AKTIP	-0.84	19.1333					ARMC9	-0.7	4.09197
AL022476.2	4.33	2.0118					ARMCX1	-3.47	2.83049
AL023806.1	2.48	2.43597					ARMCX2	-1.08	6.36288
AL589743.1	-1.78	8.17059					ARNT	0.35	1.98779
AL590763.5	2.79	1.84467					ARNT2	-1.31	4.58526
ALAS1	1.27	12.4808					ARPC1B	-0.52	5.14368
ALDH16A1	-0.53	7.603					ARPIN	-1.02	4.99456
ALDH18A1	-0.34	6.95339					ARRB2	0.8	9.816
ALDH1A1	0.27	1.74549					ARRDC1-AS1	-0.52	1.93033
ALDH1B1	0.3	2.29212					ARRDC4	1.18	17.7068
ALDH1L1	-3.11	1.81978					ARSA	-1.06	8.97933
ALDH1L2	-0.76	2.25548					ARSB	-0.53	2.44257
ALDH2	2.4	3.08272					ARSD	-0.65	6.37786
ALDH3A2	0.65	5.29817					ARSJ	-0.85	4.25312
ALDH3B1	-2.68	19.2719					ARTN	1.22	7.35901
ALDH4A1	-0.86	14.1493					ASAH1	0.43	3.81731
ALDH5A1	-2.06	37.6555					ASAP3	-0.8	3.51032
ALDH6A1	-0.77	7.16644					ASB1	0.44	6.05481
ALDH7A1	-1.05	23.5493					ASB7	0.51	5.5874
ALDOA	1.37	9.09858					ASB9	-1.85	7.43108
ALDOC	1.7	9.37955					ASF1A	0.33	2.11784
ALG10	-0.99	4.42197					ASH2L	-0.4	4.39349
ALG10B	-2.32	14.3696					ASIC1	-1.34	6.59824
ALG12	-0.54	5.99396					ASIC3	1.61	2.13468
ALG1L13P	-1.9	4.26684					ASIC4	3.73	1.85844
ALG2	1.39	15.6475					ASL	-1.05	10.2442
ALG3	0.68	6.62369					ASNS	1.27	6.55993
ALG6	-0.49	4.29743					ASPSCR1	0.38	2.26604
ALG9	-0.43	2.56692					ASXL2	0.45	6.51604
ALKBH1	1.42	16.5464					ATF5	-0.77	11.6489
ALKBH5	1.44	23.4465					ATF6B	-0.39	3.15734
ALKBH7	0.28	2.13293					ATF7	0.42	1.95274
ALKBH8	1.09	5.72041					ATG12	0.52	5.32804
ALLC	4.66	2.55305					ATG14	0.49	5.71469
ALMS1	-0.48	4.65083					ATG16L1	0.5	4.56008
ALOXE3	2.12	9.22851					ATG2A	0.65	7.68434
ALPK1	-0.57	3.05578					ATG2B	0.34	2.07382
ALPK2	-1.93	4.01315					ATG4C	0.36	1.89238
ALPK3	-1.49	8.5315					ATG4D	0.72	11.1486
ALS2	1.58	30.7472					ATG5	0.37	2.16907
ALS2CL	-1.09	1.97092					ATG9A	0.42	4.95873
ALX4	-2.2	2.86576					ATG9B	1.64	9.77087
ALYREF	1.38	10.4543					ATL2	0.37	2.44186
AMACR	-4.41	3.43207					ATP1B1	-0.42	1.87349
AMD1	1.4	10.4924					ATP2A1-AS1	-1.86	4.64065
AMDHD2	-1.42	34.7188					ATP2B4	-0.99	5.71243
AMER1	-0.41	1.9399					ATP5A1	-0.26	1.8782
AMFR	1.17	13.644					ATP5A1P5	-2.09	2.04096
AMIGO1	-1.49	13.7294					ATP5D	-0.76	6.717
AMMECR1L	1.63	30.9164					ATP5G1	-0.43	2.84717
AMOTL1	-0.97	13.9751					ATP5G3	-0.31	3.06151
AMOTL2	1.39	13.616					ATP5I	-0.43	2.37937
AMPD3	-0.69	3.66473					ATP5S	-0.75	5.53921
AMT	-4.28	10.6201					ATP6V0A1	1	14.2145
AMZ2	-0.41	8.76721					ATP6V0A2	0.37	1.87582
ANAPC15	0.33	2.26488					ATP6V0B	0.49	4.35044
ANAPC2	-0.44	4.3581					ATP6V1A	0.27	3.04917
ANAPC4	-0.66	11.2086					ATP6V1B2	0.44	3.66899
ANAPC7	-0.49	9.50735					ATP6V1C1	0.77	11.7291
ANGEL1	-0.69	5.13006					ATP6V1E1	0.35	1.95819
ANGEL2	-0.45	7.37543					ATP7A	0.68	3.53396
ANK1	-2.97	42.2193					ATP8B2	-1.25	3.45551
ANK2	-1.44	9.43281					ATP8B3	-1.12	4.18584
ANK3	-2.52	8.77278					ATP9A	0.48	1.97556
ANKAR	1.38	2.34158					ATRAID	-0.48	5.43226
ANKDD1A	-0.59	1.86109					ATRNL1	-3.74	2.92302
ANKDD1B	2.48	1.75477					ATXN10	-0.93	8.69123
ANKEF1	-5.18	16.9927					ATXN2	0.52	3.01864
ANKFY1	-0.44	7.53978					AURKB	-0.74	9.90359
ANKH	1.69	15.8838					AVL9	0.27	1.92212
ANKIB1	-0.49	10.528					AXIN1	0.46	3.35006
ANKLE1	1.03	2.29842					AXL	-1.06	21.6456
ANKLE2	0.68	5.65217					B2M	-0.69	11.5883
ANKRD10	0.77	3.95127					B3GALNT1	-0.65	3.20885
ANKRD10-IT1	-1.65	5.34813					B3GNT3	0.32	1.91801
ANKRD11	1.51	10.372					B3GNT7	-0.82	6.36199
ANKRD13B	-0.43	3.0923					B4GALNT1	1.49	14.5744
ANKRD13C	1.39	14.7129					B4GALT2	-0.63	11.0417
ANKRD13D	-0.43	4.79237					B4GALT7	-0.64	4.27737
ANKRD18A	-0.81	3.35691					B9D1	-1.58	14.5466
ANKRD20A5P	-2.51	3.45199					BAALC-AS1	-0.92	2.14599
ANKRD22	-5.56	2.47769					BACE1	-0.57	2.83325
ANKRD24	-2	7.17616					BACH2	0.74	3.37346
ANKRD26	-0.85	10.2907					BAD	-0.53	4.19053
ANKRD26P1	7.92	7.18954					BAG2	0.76	4.24873
ANKRD27	-0.26	7.79023					BAG4	0.33	2.6973
ANKRD28	-0.57	20.9999					BAHD1	0.38	4.78097
ANKRD29	1.43	1.69193					BAIAP2L1	0.53	5.87678
ANKRD36	-0.66	2.53751					BAIAP3	1.48	8.75191
ANKRD36B	-0.68	3.03663					BAK1	-0.49	6.82603
ANKRD36C	-0.81	2.76482					BANK1	-1.04	3.71388
ANKRD37	2	7.29634					BANP	0.86	4.23214
ANKRD40	0.74	7.7307					BARX2	-0.98	8.11673
ANKRD42	0.69	2.83005					BASP1	-0.58	5.98901
ANKRD44	-0.74	4.91571					BATF2	-1.16	3.8053
ANKRD50	-0.51	9.84213					BATF3	-1.58	2.341
ANKRD52	0.29	4.36551					BAX	0.43	5.09462
ANKRD6	-0.46	1.83219					BAZ2A	0.33	3.56602
ANKRD9	-0.45	4.79545					BAZ2B	0.45	2.04503
ANKS1A	-0.39	6.29647					BBOX1-AS1	-0.79	2.88546
ANKS3	0.85	3.16781					BBS5	-0.82	3.3622
ANKZF1	-0.41	4.49332					BCAM	-1.34	11.9732
ANO1	-1.06	3.08042					BCAP29	-0.44	2.4707
ANO10	-0.59	8.77814					BCAR3	-0.4	3.26363
ANO8	-3.56	32.919					BCAS4	-0.4	2.10517
ANP32A	0.42	2.19497					BCHE	-1.29	5.1875
ANTXR1	-0.86	12.8468					BCKDK	-0.54	5.00564
ANXA1	0.67	1.99856					BCL10	0.53	3.91865
ANXA11	-0.36	5.83547					BCL11A	-1.16	3.72066
ANXA4	0.28	1.84278					BCL11B	-1.23	3.62977
ANXA5	1.11	5.96602					BCL2A1	-1.44	2.12929
ANXA6	-1.02	28.9994					BCL2L14	-1.2	2.55555
ANXA9	-3.49	4.71535					BCL6	1.2	12.0567
AOC2	2.79	56.0204					BCL9	0.64	6.10041
AOC3	2.97	43.3568					BCL9L	0.34	2.21195
AOC4P	4.5	3.03458					BCOR	0.34	1.92202
AOX1	2.75	6.95902					BCORL1	0.68	3.23172
AP000344.3	-3.7	2.10592					BCR	-0.26	2.10245
AP000692.10	2.74	5.84715					BDKRB2	-0.5	1.85625
AP000695.4	1.96	1.8971					BDNF	-1.82	13.4502
AP001469.7	-1.26	1.72523					BEAN1	-1.67	3.34571
AP001505.10	1.15	2.74945					BEST1	2.42	3.79999
AP001596.6	2.43	10.7997					BET1	0.49	2.84209
AP001628.6	-1.73	2.00297					BEX3	-0.91	10.0799
AP003068.18	-0.94	1.99928					BFSP1	0.7	2.02535
AP003068.23	-0.67	5.95549					BICC1	-0.66	2.45811
AP006621.5	-1.27	6.24295					BICDL1	0.72	5.67429
AP1AR	1.39	7.46537					BICDL2	0.6	3.66505
AP1G2	-1.38	6.65037					BIRC3	-0.51	1.92972
AP1S2	1.17	6.45702					BISPR	-1.48	8.94266
AP1S3	-0.47	4.71801					BLCAP	-0.4	8.44738
AP2A1	0.31	4.47403					BLMH	-0.96	10.8497
AP2A2	-0.5	8.56958					BLNK	1.23	2.88751
AP2B1	0.37	2.55934					BLVRB	0.52	3.00589
AP2M1	0.58	3.80243					BLZF1	-0.72	6.32554
AP3B1	0.42	2.07165					BMF	1.47	13.9765
AP3D1	0.42	1.75329					BMP1	-0.58	11.2823
AP3M2	0.33	2.94318					BMP2	-0.68	5.75158
AP3S2	-0.28	2.03082					BMP6	1.27	7.63722
AP4E1	-0.45	6.71049					BMP7	-1.87	3.22187
AP4M1	0.2	2.61281					BMPER	-2.27	4.73316
AP4S1	-0.39	1.88883					BMS1	-0.38	4.95257
AP5Z1	0.9	8.91961					BMT2	0.75	5.18994
APAF1	0.39	1.73588					BOD1	-0.3	2.11076
APBA2	-0.38	2.05357					BOK	-0.41	2.56652
APBB2	-0.54	5.72493					BOLA3	-0.57	2.21363
APBB3	-1.47	22.6641					BOP1	-0.53	3.61589
APC2	-1.84	15.2763					BPHL	-1.01	3.91974
APEH	-0.9	40.8831					BPNT1	0.51	5.16822
APH1A	0.35	3.07945					BRAF	0.41	6.16724
APH1B	-3.19	13.4538					BRAP	0.53	3.78089
APIP	-0.71	8.04444					BRD1	0.38	4.24164
APLN	-3.8	5.83674					BRD2	0.63	3.04883
APLP1	-1.11	15.0524					BRD3	0.29	2.2114
APMAP	0.71	6.3593					BRD4	0.4	2.65888
APOBEC3B	-0.36	8.2166					BRD8	0.48	6.61115
APOBEC3C	-1.81	37.0346					BRF2	0.5	2.8083
APOBEC3D	-2	3.06351					BRINP2	-1.79	2.58291
APOBEC3F	-2.25	9.71317					BRIP1	-1.04	14.6291
APOBEC3G	-7.39	4.2938					BROX	0.86	11.8193
APOBR	-3.73	4.82108					BRPF1	0.45	2.51468
APOE	3.14	29.4145					BRPF3	0.41	3.84593
APOL1	-2.79	6.63321					BRWD1	0.58	4.72427
APOL6	-2.42	4.26275					BSDC1	0.37	4.94313
APOLD1	1.79	34.8072					BSPRY	1.59	11.5289
APOM	-1.41	2.63518					BST2	-0.92	7.15433
APOO	0.36	2.00871					BTBD11	-0.43	1.97846
APOOL	-0.28	3.89442					BTBD16	-1.87	1.947
APOPT1	1.18	5.4717					BTBD2	-0.52	5.00928
APPL1	0.37	4.33115					BTBD3	-0.39	2.16559
APPL2	-0.77	10.9512					BTBD7	0.62	3.97959
APTR	1.82	9.57866					BTD	-0.45	2.68716
APTX	1.11	5.67618					BTG2	-0.38	2.13782
AQP1	-2.64	1.93489					BTN3A1	-0.87	2.88817
AQP3	1.95	9.39384					BTN3A2	-0.88	3.62684
AQR	0.42	3.15408					BTN3A3	-1.62	7.194
ARAF	-0.43	7.30027					BTRC	0.28	2.0151
ARAP1	-1.1	28.4629					BZW1	0.55	5.28137
ARAP3	-1	15.4429					C10orf25	-0.79	2.63276
ARC	4.16	22.269					C10orf88	0.55	3.9004
AREG	-0.3	2.71116					C11orf1	-0.57	2.39214
ARF1	1.5	20.0656					C11orf31	-0.74	4.32659
ARF3	-0.61	20.3404					C11orf45	-1.86	3.52574
ARF4	1.42	8.83174					C11orf49	-0.38	2.18139
ARF5	0.42	2.48263					C11orf54	0.91	6.64566
ARF6	0.41	2.28321					C11orf80	-0.74	2.21822
ARFGAP2	0.3	2.0955					C11orf91	-1.79	2.74698
ARFGEF1	-0.43	5.03439					C12orf49	0.58	6.97171
ARFGEF2	-0.33	5.14434					C12orf54	-1.23	2.86131
ARFGEF3	-0.98	5.51419					C12orf66	-0.78	4.05684
ARFRP1	-0.92	20.749					C12orf75	-1.04	8.86305
ARG2	0.3	1.98032					C14orf159	-0.76	6.83368
ARHGAP10	1.15	3.60086					C14orf79	-0.68	4.2856
ARHGAP11B	0.5	1.76046					C14orf93	-0.91	3.63775
ARHGAP12	-0.62	23.1093					C15orf39	0.55	5.57723
ARHGAP18	-1.34	19.8977					C15orf52	-1.06	5.64079
ARHGAP19	1.42	9.72528					C15orf62	1.55	6.64252
ARHGAP22	-4.2	1.81222					C16orf45	-1.15	3.91722
ARHGAP27	-0.41	5.19071					C16orf54	-0.69	3.27468
ARHGAP29	-0.65	9.42633					C16orf58	-0.81	16.585
ARHGAP31	1.36	3.724					C16orf62	-0.4	2.65683
ARHGAP33	-1.01	11.3146					C16orf70	0.44	2.87847
ARHGAP35	0.38	3.51541					C16orf72	0.42	1.96362
ARHGAP39	-0.95	19.5727					C16orf74	-1	13.8953
ARHGAP4	-0.49	2.06353					C17orf97	-1.59	4.51681
ARHGAP45	-2.05	16.2543					C18orf8	0.51	6.80343
ARHGAP5	-0.29	4.81492					C19orf54	-1.28	8.91358
ARHGAP5-AS1	-0.51	3.26828					C19orf57	-1.08	5.17346
ARHGDIG	-0.85	6.00178					C19orf60	-0.44	2.70717
ARHGEF1	-0.41	4.07796					C19orf66	-1.22	10.213
ARHGEF10L	-0.66	5.31611					C19orf70	-0.64	5.08306
ARHGEF12	0.4	2.58672					C1orf106	0.34	2.51231
ARHGEF16	-0.65	6.26208					C1orf109	0.4	2.19605
ARHGEF17	-0.51	6.93231					C1orf123	-0.88	13.2599
ARHGEF18	1.43	4.269					C1orf198	0.57	6.43638
ARHGEF19	-0.65	6.91221					C1orf21	-0.75	3.35794
ARHGEF2	0.71	5.83983					C1orf52	0.38	2.65926
ARHGEF25	-0.78	4.17867					C1QTNF1	-0.73	1.89355
ARHGEF26	1.32	7.80453					C1QTNF6	-1.74	40.2255
ARHGEF26-AS1	4.38	10.0829					C1R	-1.77	14.2608
ARHGEF28	-0.48	5.42454					C1RL	-1.4	6.09848
ARHGEF37	-0.97	9.18845					C20orf194	-0.42	2.60755
ARHGEF4	-0.83	10.9215					C20orf197	-1.59	9.80026
ARHGEF40	-3.33	42.6132					C20orf24	0.63	3.15321
ARHGEF5	3.04	1.82755					C22orf29	-0.79	4.87596
ARHGEF6	-2.9	2.98087					C22orf39	-0.67	4.81372
ARHGEF7	0.77	5.55265					C22orf46	-0.78	6.00189
ARHGEF9	-1.51	22.3592					C2CD4A	-2.49	7.85051
ARID1A	1.14	8.03243					C2CD4B	-1.21	3.13565
ARID3B	1.56	27.7838					C2CD4C	-1.3	5.70232
ARID3C	2.92	2.02189					C2CD5	-0.37	2.44545
ARID4A	0.43	1.69912					C2orf42	0.5	2.37516
ARID4B	0.91	10.4823					C2orf68	-0.63	1.9374
ARID5A	1.74	7.07766					C2orf82	0.79	2.69639
ARIH1	1.17	12.4229					C3orf62	0.8	3.88078
ARIH2	0.6	5.08272					C4BPB	-1.32	3.45658
ARIH2OS	2.12	3.20235					C4orf19	-0.5	2.44045
ARL1	-0.64	14.3625					C4orf33	-0.72	4.48782
ARL14EP	1.31	8.24625					C5	-1.02	4.30751
ARL16	0.9	3.53782					C5AR2	-1.71	4.94246
ARL2	-0.28	2.14514					C5orf22	0.63	5.69812
ARL2BP	0.33	2.86893					C5orf42	-0.66	2.58577
ARL4C	-1.36	25.2141					C5orf45	-0.65	2.89798
ARL5A	0.49	2.26151					C5orf51	0.69	7.08756
ARL5B	1.06	6.79681					C6orf1	0.42	1.99629
ARL6	-0.49	2.30138					C6orf120	-0.48	2.58027
ARL6IP1	1.45	15.0079					C6orf132	-0.38	2.15613
ARL6IP4	2.31	2.6655					C6orf226	-1.3	2.71378
ARL6IP5	-0.89	15.9364					C6orf47	-0.33	2.08201
ARL6IP6	-0.31	2.62965					C7orf50	-0.63	2.97475
ARL8A	0.56	3.02926					C8G	1.23	2.36007
ARL8B	0.93	7.07289					C8orf31	-1.16	4.99906
ARL9	3.12	2.81105					C8orf4	-0.76	4.95199
ARMC10	1.04	8.49555					C9orf116	-0.63	2.15298
ARMC5	1.73	13.6287					C9orf16	-0.54	5.77248
ARMC9	-0.46	4.40841					C9orf40	-0.4	2.7155
ARMCX2	-2.51	30.0672					C9orf64	-0.46	2.09534
ARMCX6	-0.21	2.18738					C9orf69	-0.29	2.93321
ARNTL2	-0.83	7.15727					CA12	-1.14	4.16732
ARPC2	0.99	7.62707					CA13	-1.46	7.15344
ARPC3	0.45	1.79641					CA2	-0.58	2.9718
ARPC4	0.92	4.69625					CAB39L	0.98	10.8438
ARPC5L	1.65	25.9186					CABYR	2.11	35.5094
ARPIN	-4.36	25.0658					CACFD1	0.78	5.51971
ARRB1	-0.5	4.16058					CACNA1G	1.44	3.09361
ARRDC1	-1.8	66.1827					CACNA2D1	-0.91	2.05079
ARRDC2	2	54.9339					CACNB1	-0.52	2.96938
ARRDC3	2.35	34.0663					CACNG8	-1.06	2.58783
ARSA	-1.67	23.9214					CACUL1	0.52	9.06939
ARSD	-1.08	30.9164					CAD	-0.47	3.8237
ARSG	-4.49	6.56357					CADM4	-0.44	2.63412
ARSJ	-1.1	1.78629					CADPS2	-1.02	7.08288
ARTN	-3.49	16.0628					CALB1	-0.81	5.24423
ARV1	-0.45	2.99989					CALCOCO2	0.35	2.15543
ARVCF	-1.48	22.1575					CALD1	-0.7	7.94352
ASAH1	-0.61	10.4655					CALM1	-0.37	2.06878
ASAP3	-1.33	9.51506					CALM3	-0.83	13.2878
ASB1	0.37	3.74794					CALR	-0.64	7.99049
ASB13	-0.25	2.63402					CAMK2G	0.66	7.79533
ASB16-AS1	-1.01	13.948					CAMK2N2	-1.5	8.70451
ASB3	1.93	3.21861					CAMK4	-2.1	7.16376
ASB6	1.43	12.9339					CAMSAP2	0.41	3.48497
ASB7	0.99	7.786					CAMSAP3	0.74	10.6594
ASB8	-0.48	4.79462					CAMTA1	0.38	1.87234
ASB9	-1.8	11.146					CAPG	-0.61	2.62692
ASCC2	0.89	4.87387					CAPN1	-0.28	2.9292
ASCC3	0.4	1.70143					CAPN10	0.31	1.99811
ASF1A	1.79	30.206					CAPN2	-0.38	2.39463
ASF1B	1.44	6.24913					CAPN7	0.53	7.37519
ASGR1	1.81	1.82272					CAPN8	2.01	3.32639
ASH2L	-0.46	9.99531					CAPNS1	-0.55	2.18005
ASIC1	-3.24	22.9098					CAPNS2	-2.62	13.8318
ASIC4	1.9	2.91155					CARD6	0.47	2.52083
ASL	-0.55	6.44368					CARD8	0.64	3.63302
ASNA1	1.27	12.0265					CARD8-AS1	-0.72	2.20168
ASNS	2.13	14.4211					CARD9	1.38	3.27141
ASNSD1	1.1	8.60556					CARMIL2	0.8	2.52433
ASPH	-0.55	3.85234					CASC10	-2.05	6.83436
ASPHD1	1.1	6.45738					CASC19	-1.7	6.95232
ASPRV1	2.47	3.25153					CASC3	0.27	2.72496
ASPSCR1	-0.49	6.83745					CASP1	-0.81	2.62462
ASS1	-0.48	4.40011					CASP8AP2	0.35	2.63506
ASTN2	-0.55	2.48209					CASP9	0.68	7.66533
ASUN	0.51	2.68106					CASS4	3.86	4.70714
ASXL1	0.49	2.74802					CASZ1	-0.52	2.61069
ASXL2	0.54	4.39783					CAT	-0.43	3.15386
ATAD2	0.61	3.49853					CAV1	-1.42	45.6
ATAD5	-0.36	3.54993					CAV2	-0.84	8.31638
ATE1	0.38	2.10888					CBFA2T2	0.64	5.10967
ATF1	0.88	5.13952					CBL	0.62	8.81511
ATF2	0.71	5.08798					CBLB	1.43	15.3204
ATF3	4.61	46.1629					CBLC	-0.8	4.50313
ATF4	2.23	35.3999					CBLL1	0.44	3.22164
ATF4P3	3.78	2.04909					CBLN3	-1.2	3.20147
ATF5	0.62	4.10434					CBR1	0.4	2.49969
ATF6B	-1.23	42.0307					CBR3	0.48	2.63488
ATF7IP	0.59	4.0421					CBR4	-0.63	3.66636
ATF7IP2	1.68	6.98263					CBX2	0.43	2.15419
ATG10	-1.26	8.27427					CBX6	0.51	11.5083
ATG101	2.12	31.2487					CC2D2A	-0.76	2.95984
ATG12	1.54	22.7293					CCAR1	0.34	3.80775
ATG13	0.61	2.38141					CCAT1	-1.69	16.8039
ATG14	1.6	30.8975					CCDC113	-0.65	4.04985
ATG16L1	0.97	7.73131					CCDC117	0.78	12.5164
ATG16L2	-3.78	19.7796					CCDC125	0.5	2.17556
ATG3	0.97	6.09643					CCDC126	0.64	2.61982
ATG4A	0.56	2.30529					CCDC13	4.24	3.3543
ATG4D	1.45	23.0663					CCDC130	0.41	2.76503
ATG5	1.11	7.6737					CCDC142	0.48	2.97812
ATG7	0.74	2.76451					CCDC144NL-AS1	-3.28	4.27765
ATG9A	0.57	4.27947					CCDC150P1	1.59	3.42568
ATL2	0.53	2.3505					CCDC152	-0.39	1.86451
ATM	-1.08	19.3225					CCDC167	0.52	2.14773
ATMIN	0.53	2.93184					CCDC18	-0.94	7.56079
ATP11A	-0.55	5.78634					CCDC183-AS1	-1.39	4.13687
ATP13A1	-0.32	4.49545					CCDC186	0.47	4.92618
ATP13A3	0.75	3.04651					CCDC189	-1.59	10.3601
ATP1A1	0.74	7.07565					CCDC190	-0.68	1.85193
ATP1A1-AS1	-0.9	2.76709					CCDC24	-0.47	2.06436
ATP1A3	-0.35	2.12897					CCDC3	-2.48	7.16905
ATP1B1	-0.71	8.49875					CCDC34	-0.58	3.35628
ATP1B3	1.16	8.94402					CCDC6	0.44	6.23207
ATP23	-0.49	5.44031					CCDC61	-0.67	3.00551
ATP2A1-AS1	-1.42	3.94646					CCDC69	-0.35	2.45238
ATP2A2	0.68	4.3501					CCDC71	-0.69	4.90079
ATP2B4	-1.87	23.6274					CCDC74A	-1.57	4.32502
ATP2C1	0.62	2.98843					CCDC78	-0.9	2.37462
ATP5A1	0.42	1.79101					CCDC8	-1.52	2.21785
ATP5B	0.72	4.16622					CCDC84	1	9.10901
ATP5D	-0.34	3.31478					CCDC85B	-0.55	4.78173
ATP5E	0.68	2.07014					CCDC86	-0.47	2.25039
ATP5G1	-0.56	8.59265					CCDC88A	-0.89	11.2708
ATP5G2	-0.37	4.14488					CCDC91	-0.35	1.87628
ATP5L	0.59	2.54706					CCDC92	-1.03	7.44287
ATP5S	-1.08	17.8417					CCDC93	0.41	3.4147
ATP5SL	1.18	11.3945					CCL2	-3	3.91486
ATP6V0A1	0.79	4.42383					CCL20	-1.31	6.16727
ATP6V0B	1.53	18.8575					CCL21	-2.87	6.97596
ATP6V0D1	1.57	7.79745					CCL22	-1.48	4.52879
ATP6V0E1	1.25	11.4085					CCL26	1.95	4.52446
ATP6V0E2	-0.96	20.5847					CCL28	-1.31	12.1436
ATP6V0E2-AS1	-1.56	10.7641					CCL5	-1.57	11.3831
ATP6V1A	0.43	2.26584					CCND2	-1.46	4.55074
ATP6V1B1	-0.83	2.09592					CCNDBP1	0.53	7.67072
ATP6V1B2	1.76	30.0925					CCNE1	0.59	3.33453
ATP6V1C1	1.75	34.9351					CCNF	-0.46	4.98254
ATP6V1D	1.67	19.1676					CCNG1	-0.34	3.04601
ATP6V1E1	1.13	7.77367					CCNG2	0.3	2.06484
ATP6V1F	0.74	4.98611					CCNL1	0.35	1.85074
ATP6V1G1	1.81	20.6153					CCNT1	0.44	2.86404
ATP6V1H	0.83	3.22938					CCNT2	0.47	4.14458
ATP7B	-1.26	6.02714					CCR4	-3.82	2.79128
ATP8A1	-3.99	8.20546					CCR7	-3.08	2.17519
ATP8B1	-1.43	10.4566					CCSAP	0.58	2.83289
ATP8B2	-2.39	11.9252					CD109	-0.75	6.05038
ATP8B3	-1.15	15.5939					CD151	-0.38	3.8115
ATP9A	-2.52	25.349					CD22	1.24	2.09889
ATP9B	-0.32	2.26718					CD24	-0.8	7.1443
ATPAF2	-0.35	2.74698					CD302	-0.84	2.63727
ATR	-0.44	6.20209					CD320	-0.75	5.97661
ATRAID	-0.42	7.94918					CD3EAP	-1.02	9.65511
ATRN	-0.35	2.67458					CD40	-1.12	6.79064
ATRX	-0.47	7.83122					CD44	-0.41	4.23652
ATXN1	-0.81	3.80829					CD47	-1.13	10.5499
ATXN10	-0.54	6.25559					CD59	-0.5	4.05174
ATXN1L	1.35	18.2583					CD6	-1.2	6.95175
ATXN2L	0.9	6.06042					CD69	-2.39	4.96342
ATXN7L1	-0.7	7.33133					CD7	2.49	2.19912
ATXN7L3	1.38	27.8179					CD74	-2.1	16.3764
AUH	-0.43	3.99427					CD82	-0.51	5.57857
AUNIP	0.53	2.09936					CD86	-1	3.35071
AUP1	1.38	18.3069					CD9	-0.48	5.9399
AURKA	1.79	39.2682					CDAN1	0.48	5.63648
AURKB	1.22	13.5794					CDC20	-0.28	2.15079
AVEN	1.07	6.26923					CDC23	0.36	3.86904
AVL9	0.5	2.68993					CDC34	0.38	1.89821
AVPI1	0.78	3.21237					CDC37L1	0.54	3.03871
AXIN1	1.62	18.7429					CDC42EP3	-0.38	2.87972
AXL	-0.44	8.21088					CDC42EP5	-0.81	6.61371
AZI2	1.32	10.1335					CDC42SE2	0.31	1.88795
AZIN1	1.37	13.4817					CDC45	-0.7	9.97164
AZIN1-AS1	1.88	3.66563					CDC7	-0.62	5.5183
AZU1	-1.86	4.69327					CDCA3	-0.66	12.0197
B2M	0.7	5.70338					CDCA4	-0.44	2.84291
B3GALT4	1.56	1.92926					CDCA7	-1.53	26.6643
B3GALT6	-0.36	3.02755					CDCA7L	-0.56	5.65158
B3GAT1	-1.52	1.87427					CDH1	-0.39	3.36743
B3GAT3	0.35	1.95966					CDH11	-1.8	12.5779
B3GLCT	-0.62	2.51517					CDH2	-2.31	16.9134
B3GNT2	1.39	7.92066					CDH3	-1.14	21.7537
B3GNT4	-0.84	1.8001					CDH5	-2.29	3.9582
B3GNT9	0.33	3.21715					CDH6	-1.56	3.90618
B3GNTL1	-0.84	7.0684					CDHR3	-1.33	5.79169
B4GALNT1	1.74	17.7426					CDK11A	1.2	3.242
B4GALNT4	-0.59	9.66715					CDK14	-0.47	3.55975
B4GALT2	0.32	4.4228					CDK19	0.42	2.4179
B4GALT3	0.69	3.75951					CDK4	-0.41	2.74846
B4GALT4	1.24	10.1279					CDK7	0.43	3.76199
B4GALT6	-0.94	6.08297					CDK8	0.46	6.31636
B4GALT7	-0.61	7.32964					CDK9	-0.5	8.50776
B4GAT1	-1.61	25.0946					CDKN2AIP	0.49	2.37292
B9D1	-1.58	23.1297					CDKN2AIPNL	-0.68	5.43648
BAALC-AS1	-4.61	4.1591					CDKN2C	-0.61	4.99444
BAAT	2.98	3.34689					CDKN3	-0.41	2.67802
BABAM1	-0.42	4.83185					CDYL	0.51	9.06411
BACE1	0.27	1.68541					CEACAM6	-0.33	3.23642
BACE1-AS	-1.41	3.22024					CEACAM7	-1.44	8.56363
BACE2	-0.56	8.74174					CEBPA	0.42	2.63785
BACH1	1.95	51.362					CEBPB	0.53	2.89722
BAG1	2.29	18.3478					CEBPG	0.49	3.11947
BAG2	1.23	5.81793					CEBPZOS	0.52	4.87085
BAG3	2.23	18.1335					CECR5	-0.43	4.12211
BAG4	0.62	3.97684					CEL	-0.97	4.80803
BAHCC1	-1.05	23.6573					CELSR1	-0.84	4.07771
BAHD1	0.63	5.69076					CELSR2	-0.66	3.39207
BAIAP2	1.35	6.42443					CEMIP	-1.4	10.2896
BAIAP2-AS1	-0.81	7.10904					CENPH	-0.47	3.42394
BAIAP2L1	0.41	1.83011					CENPI	-0.67	4.07678
BAIAP3	-0.68	4.27227					CENPJ	0.78	7.27316
BAK1	1.52	29.4696					CENPK	-0.51	3.67083
BAMBI	1.06	1.9323					CENPM	-0.91	4.35017
BANP	2.21	20.391					CENPP	-0.74	3.26446
BAP1	0.76	6.35544					CENPQ	0.48	3.48565
BARD1	-0.37	2.99767					CEP112	-1.44	4.19022
BATF3	1.61	1.84862					CEP128	-0.7	4.82436
BAX	0.73	6.59545					CEP152	0.4	2.41842
BAZ1A	1.01	15.8694					CEP63	-0.76	7.6002
BAZ1B	0.43	2.0082					CEP76	0.37	2.69875
BAZ2B	-1.1	15.9348					CEP83	-0.37	1.9026
BBC3	1.46	5.60099					CEP85	0.42	5.13672
BBS10	-1.19	12.4944					CEP89	-0.39	4.36004
BBS2	-1.64	38.2839					CERCAM	-1.43	16.6091
BBS4	-0.3	1.73893					CERK	0.38	2.46696
BBS5	-1.06	9.14674					CERS6	-0.58	2.77631
BBS9	-0.41	2.02692					CES2	-0.73	10.7629
BCAM	-0.62	5.08546					CES3	-1.41	2.61368
BCAP29	-0.39	3.66862					CFAP97	0.38	2.92014
BCAP31	1.24	10.7484					CFB	-1.87	2.64123
BCAR1	0.72	2.99245					CFD	-1.03	7.9119
BCAS2	1.43	9.79453					CFH	-1.15	15.1724
BCAS3	-0.64	6.16895					CFI	-2.95	14.0777
BCAS4	-0.58	6.2056					CFL2	-0.75	6.61182
BCCIP	0.93	7.26032					CFLAR	-0.91	5.16504
BCHE	-1.96	6.35904					CFTR	-2.05	4.26873
BCKDHB	-1.55	27.8926					CGREF1	-0.9	4.12671
BCKDK	-0.52	8.88321					CH17-360D5.2	-0.63	4.66438
BCL10	1.53	14.4034					CH17-360D5.3	-1.8	22.8965
BCL2	-0.37	3.18966					CH507-9B2.1	1.54	2.93359
BCL2L1	-0.34	6.49624					CHAC1	0.71	2.28509
BCL2L11	1.72	11.84					CHCHD10	-0.61	4.6926
BCL2L12	1.16	13.7085					CHD1	0.33	2.73309
BCL2L13	0.55	4.54768					CHD1L	-0.39	2.9368
BCL2L15	3.93	2.6793					CHD2	0.6	4.37171
BCL2L2	-0.57	10.3365					CHD4	-0.23	1.86413
BCL3	-0.89	2.99953					CHDH	-0.82	2.05681
BCL6	2.31	36.9285					CHKA	1.05	10.5114
BCL7A	-0.35	1.70896					CHKB-AS1	-2.45	3.60343
BCL7B	1.09	7.7742					CHMP1B	0.28	1.90132
BCL7C	0.48	1.66647					CHMP4C	0.53	5.26076
BCL9	0.66	3.49962					CHMP6	-0.77	6.17953
BCLAF1	0.43	2.02646					CHMP7	0.45	4.60959
BCOR	1.35	11.2657					CHORDC1	0.99	5.88226
BCR	0.47	2.61429					CHRAC1	-0.37	3.11958
BDH1	-1.58	45.679					CHRNA5	-0.5	2.27387
BDP1	-0.44	2.76544					CHST14	-1.19	19.3719
BEAN1	-1.2	3.63676					CHST2	-0.68	3.39797
BECN1	0.42	2.27216					CHST7	-0.94	5.98971
BEGAIN	-0.89	9.93898					CHST9	-3.31	2.22177
BEND3	1.08	6.92971					CIART	0.97	3.67918
BEST1	2.2	2.45104					CIB1	-0.36	4.55029
BEST2	3.44	6.4249					CIB2	-1.07	5.08051
BEX2	1.86	3.92843					CIDEB	-1.38	8.39958
BEX3	-1.26	30.6324					CIDECP	0.45	2.19539
BFAR	0.6	4.21804					CIITA	-2.1	4.07635
BHLHB9	-0.86	9.76068					CIRBP	-0.82	8.22911
BHLHE40	1.33	7.51523					CITED4	-1.4	12.1912
BHLHE41	-0.36	1.77877					CKAP4	-0.62	3.97592
BICD2	0.66	3.7055					CKB	-0.78	3.00225
BICDL1	1.61	7.25376					CLASP1	0.3	1.94614
BID	1.22	10.2914					CLCA2	-2.45	22.7087
BIK	1.76	3.55158					CLCA4	-2	7.50894
BIRC2	0.96	4.01782					CLCN3	0.38	2.95856
BIRC3	-0.67	5.33427					CLCN4	-0.77	4.38521
BIRC5	1.45	16.8552					CLCN6	0.6	4.92102
BIRC6	-0.39	4.56536					CLCN7	0.4	3.24577
BIRC7	-5.34	2.56312					CLDN10	-1.49	5.18779
BIVM	-0.86	9.59893					CLDN15	1.47	14.6552
BLACAT1	-1.17	5.25175					CLDN3	-0.96	2.11671
BLCAP	0.6	7.38233					CLDN4	0.6	5.01945
BLOC1S2	1.12	10.2343					CLDN9	0.87	2.36393
BLOC1S3	0.86	4.10089					CLEC16A	-0.37	2.99812
BLOC1S4	0.61	2.53022					CLEC18B	1.24	3.06279
BLOC1S5	-0.38	2.85003					CLEC2D	0.97	3.24413
BLVRA	-0.6	4.48233					CLINT1	0.22	2.23695
BLVRB	1.05	5.19022					CLIP1	0.38	3.03882
BMI1	1.06	4.09699					CLIP4	0.69	8.57262
BMP1	-0.56	17.13					CLK1	0.53	2.16472
BMP2K	0.45	1.7091					CLK3	0.82	11.5347
BMP6	1.29	3.3225					CLN6	-0.89	10.2741
BMP8B	-0.91	5.7812					CLN8	0.95	10.687
BMPR1A	-0.38	2.74328					CLPB	-0.35	2.31379
BMPR2	-0.33	4.40809					CLPSL1	-1.68	2.517
BMS1P1	-0.75	2.21853					CLPTM1L	-0.36	3.33748
BMT2	0.81	2.83903					CLPX	0.45	4.79834
BNC2	-1.19	4.63133					CLSPN	-0.45	3.12522
BNIP2	0.9	6.20667					CLSTN1	-0.32	2.97023
BNIP3L	-0.26	1.7356					CLU	0.57	2.49732
BNIPL	2.27	5.69526					CLUAP1	-0.51	3.13946
BOC	-1.58	3.55594					CMAHP	-3.69	3.03645
BOK	0.38	1.80816					CMAS	0.37	2.6082
BOLA1	2.86	5.40033					CMPK2	-2.92	35.4997
BOLA3-AS1	-1.12	2.13161					CMSS1	-0.35	2.02543
BOP1	-0.37	3.76147					CMTM3	-1.23	23.6399
BORA	1.01	9.44831					CMTM4	0.51	7.80615
BORCS5	-0.56	4.41226					CMTM8	0.72	3.77656
BORCS8	-0.8	6.20491					CMTR1	-0.57	11.079
BPGM	2.13	22.8292					CMTR2	0.77	4.42907
BPHL	-1.27	10.2859					CNDP2	-0.45	3.2919
BRAF	0.87	12.0322					CNFN	-1.61	3.47105
BRAP	1.84	25.1507					CNIH3	-0.82	3.44477
BRAT1	-0.31	6.21851					CNKSR3	0.43	3.02546
BRCA1	0.37	2.93789					CNN2	-0.47	6.45109
BRCA2	-0.5	4.24213					CNN3	-0.61	3.60856
BRCC3	-0.26	4.71405					CNNM2	0.44	1.96435
BRD1	0.74	6.82935					CNNM3	0.36	2.47508
BRD2	2.67	57.0775					CNNM4	0.49	3.11732
BRD3	-0.3	5.16296					CNOT4	0.45	3.95061
BRD4	1.54	17.4649					CNOT6	0.34	3.90743
BRD8	1.03	13.8229					CNOT6L	0.48	3.412
BRD9	0.29	3.67737					CNOT8	0.45	5.93875
BRE	-0.41	2.50683					CNP	-0.48	2.94838
BRF2	1.5	10.9306					CNPPD1	0.36	3.67701
BRI3	1.15	10.255					CNPY3	-0.6	6.8717
BRI3BP	-0.62	9.50262					CNPY4	-1.72	11.5026
BRINP3	-3.17	25.8085					CNST	0.6	5.46874
BRIP1	-0.77	16.8599					CNTLN	-0.55	2.55896
BRIX1	1.19	14.5725					CNTNAP1	-1.42	8.7507
BRK1	0.79	5.00917					CNTNAP3	-1.31	9.29795
BRMS1	1.49	7.58584					CNTNAP3B	-1.21	4.07994
BROX	1.5	18.7652					COA3	-0.84	7.24583
BRPF1	1.71	16.8758					COA6	0.79	4.8829
BRPF3	1.7	33.033					COCH	-0.7	4.76496
BRSK1	-0.85	3.66651					COIL	0.51	3.96572
BRSK2	-0.82	4.92042					COL12A1	-1.85	16.0411
BRWD1	-0.47	6.36353					COL16A1	-0.4	2.5273
BRWD3	-0.78	5.08921					COL17A1	-1.18	11.2027
BSCL2	1.8	5.82181					COL1A2	-1.6	2.24319
BSG	0.76	5.48998					COL22A1	-1.62	4.10595
BSN	-1.25	5.19744					COL3A1	-4.14	5.71384
BST1	2.14	2.36665					COL4A1	-1.95	17.5468
BST2	-0.7	2.991					COL4A2	-2.09	4.25816
BTBD1	0.44	2.12634					COL4A3BP	0.29	2.44269
BTBD10	0.74	2.76437					COL4A5	-1.41	32.2907
BTBD2	-0.68	16.4874					COL4A6	-1.31	18.672
BTBD8	-1.19	1.93896					COL5A1	-1.75	27.7192
BTBD9	-0.94	13.3356					COL5A2	-3	30.0987
BTC	-1.21	12.6978					COL6A1	-0.53	3.05841
BTD	-0.33	3.50902					COL7A1	-1.22	7.00441
BTF3	0.65	5.512					COL8A1	-1.22	16.5393
BTF3L4	-0.42	5.02979					COL8A2	-1.79	9.49457
BTG1	2.26	17.2873					COL9A2	-0.63	3.12043
BTG2	1.73	20.421					COMTD1	-0.44	2.68815
BTG3	1.68	15.0096					COPG2	-0.52	2.71985
BTK	4.3	2.66944					COPZ2	-1.09	3.50331
BTLA	3.67	3.10586					COQ10B	0.49	3.19913
BTN2A1	1.62	18.4889					COQ2	-1.02	5.54569
BTN2A2	-0.78	4.98055					COQ4	-0.57	6.28087
BTN3A1	-2.29	11.7					COQ7	-0.4	2.16234
BTN3A2	-0.92	5.78685					COQ8A	0.88	14.1841
BTN3A3	-1.09	3.9748					COQ8B	-0.49	3.68582
BTNL9	-0.99	3.88782					COQ9	-0.35	2.65303
BUB1	1.43	31.5726					CORO1A	-0.92	17.8295
BUB1B	0.44	2.19888					CORO2A	-0.42	2.95596
BUB3	0.51	3.24678					COX18	-0.52	2.18553
BUD31	2.01	17.7064					COX19	0.46	3.52018
BX322557.10	-0.57	3.34637					COX20	-0.45	1.90746
BYSL	1.15	9.14389					COX8A	-0.49	2.21144
BZW1	1.62	22.5756					CPA4	-0.57	4.57918
BZW1P2	1.58	4.2769					CPEB2	0.47	1.88078
BZW2	1.02	4.07254					CPEB3	0.85	3.11579
C10orf10	-0.79	3.81113					CPEB4	1.28	14.7116
C10orf2	1.92	27.8269					CPHL1P	-1.7	3.31778
C10orf25	1.13	1.73881					CPM	-0.63	5.20948
C10orf35	0.72	1.73164					CPNE5	-1.66	6.68091
C10orf55	-1.74	6.18608					CPNE7	-0.42	2.27743
C10orf88	0.72	3.20747					CPNE8	-0.47	3.08886
C10orf91	-1.04	2.49076					CPQ	-1.11	3.22014
C11orf1	-0.51	3.70092					CPS1	-0.65	5.60107
C11orf24	0.76	4.67924					CPSF6	-0.45	5.59562
C11orf31	-0.38	2.30379					CPT2	-0.64	7.59821
C11orf49	-0.72	10.8183					CPVL	-0.68	4.7132
C11orf54	-0.38	2.67553					CRABP2	-0.59	7.21028
C11orf57	0.62	3.56793					CRACR2B	0.57	3.66441
C11orf58	0.72	3.07548					CRAMP1	0.44	3.54618
C11orf70	-1.05	3.66467					CRAT	-0.5	2.03815
C11orf71	-1.11	6.20385					CRB3	0.82	7.01735
C11orf80	-0.69	3.18042					CRCP	0.28	1.91163
C11orf84	2.06	12.4246					CREB3L2	-0.31	1.90059
C11orf94	2.33	3.22089					CREB5	-1.82	12.1568
C11orf95	1.61	10.9208					CREBBP	0.57	8.49251
C12orf29	0.85	4.22259					CREBRF	1.29	15.1767
C12orf49	1.48	21.0911					CRELD1	-0.72	3.35624
C12orf57	1.17	7.5726					CRELD2	-0.74	6.19855
C12orf66	-0.94	8.22285					CRIM1	-0.52	1.89521
C12orf73	-0.47	1.72746					CRIP2	-1.5	15.4758
C14orf1	-0.48	7.34174					CRIPT	0.68	5.72684
C14orf119	1.1	10.0606					CRKL	0.26	2.24204
C14orf132	-0.9	2.19298					CRLF1	-0.89	2.14569
C14orf159	-1.87	34.6081					CRNKL1	0.27	2.32615
C14orf169	0.67	2.30899					CRNN	-2.76	6.40516
C14orf2	0.73	3.53908					CROT	-0.69	5.69629
C14orf28	-0.71	2.31379					CRTAP	-0.58	5.84958
C14orf37	-1.09	2.50813					CRTC2	0.44	4.43456
C14orf80	-0.59	7.94951					CRTC3	0.37	2.64835
C14orf93	-1.21	7.61744					CRYL1	-0.58	2.04964
C15orf48	-0.88	10.8301					CRYZ	0.3	2.0812
C15orf52	-2.71	28.3487					CSF2	-1.27	2.8001
C15orf62	3.29	2.25992					CSF3	-2.11	4.96265
C16orf45	-0.76	8.59965					CSGALNACT2	0.53	2.45104
C16orf54	3.04	1.81561					CSMD3	-1.4	2.46476
C16orf58	-0.76	28.1436					CSPG4	-3.42	9.7884
C16orf59	-0.76	9.98546					CSRNP1	0.71	3.64561
C16orf62	-0.72	6.30997					CSRNP2	0.57	2.62775
C16orf72	2.03	26.1985					CSRP1	-0.34	1.86581
C16orf74	-1.24	7.61264					CST3	-0.26	1.97642
C16orf91	1.61	10.3744					CTA-384D8.31	-2.79	4.54755
C17orf51	1.16	5.92727					CTA-384D8.35	-2.11	8.28372
C17orf53	0.61	2.29435					CTB-119C2.1	1.22	1.92063
C17orf58	-0.28	2.06374					CTB-55O6.12	1.4	2.82666
C17orf62	-1.41	44.3139					CTC-260F20.3	1.4	2.41037
C17orf75	-0.61	4.03792					CTD-2002H8.2	1.67	3.02475
C17orf80	0.75	3.15265					CTD-2003C8.2	-0.97	1.95843
C17orf96	1.68	19.3725					CTD-2033A16.3	1.69	6.42557
C17orf97	-0.61	3.57867					CTD-2095E4.5	-2.65	2.67507
C18orf21	1.14	5.09307					CTD-2105E13.15	1.73	2.05756
C18orf25	0.85	6.77062					CTD-2228K2.7	-0.65	2.18653
C18orf65	-4.81	1.72076					CTD-2267D19.3	-0.53	2.10049
C18orf8	1.58	30.7022					CTD-2396E7.11	1.21	8.16031
C19orf24	1.4	10.0578					CTD-2555C10.3	-1.46	4.33646
C19orf25	0.66	2.27635					CTD-2562J17.6	1.16	6.52441
C19orf38	2.67	6.8012					CTD-3064M3.3	-2.96	7.99906
C19orf43	1.04	6.47175					CTD-3099C6.9	0.54	2.53044
C19orf47	0.77	4.99463					CTD-3184A7.4	-0.99	3.08484
C19orf48	1.22	10.5955					CTDNEP1	-0.29	2.0454
C19orf52	0.62	4.30228					CTDP1	0.28	2.29057
C19orf53	0.55	3.21785					CTDSP1	-0.89	14.065
C19orf54	-1.4	14.652					CTDSP2	0.35	2.28133
C19orf57	-0.9	2.90815					CTDSPL	-0.33	2.72567
C19orf60	-1.2	24.2312					CTHRC1	-1.44	9.17923
C19orf66	-1.34	16.8302					CTNNA1	0.34	2.09691
C19orf68	0.61	2.05537					CTNNAL1	-0.36	2.16235
C19orf70	0.3	2.31519					CTNND1	-0.33	2.19574
C1GALT1	-0.77	8.05775					CTPS1	-0.37	3.17801
C1GALT1C1	-0.37	2.54352					CTSA	0.59	7.16079
C1GALT1C1L	-0.76	2.10606					CTSB	-0.49	6.37176
C1orf109	1.69	18.5896					CTSE	-0.91	2.55129
C1orf116	6.22	6.36271					CTSF	-0.94	1.94898
C1orf122	1.53	6.30789					CTSL	0.7	2.81372
C1orf123	-0.6	12.754					CTSS	-0.48	3.3173
C1orf145	-2.07	2.44191					CTSV	-0.46	2.47716
C1orf162	2.31	4.86743					CTSZ	-0.33	1.95472
C1orf174	0.7	4.67769					CTU2	-0.75	9.21439
C1orf198	0.45	1.8622					CTXN1	-0.54	3.0627
C1orf204	-6.02	2.79037					CUBN	-2.6	2.48067
C1orf21	-0.76	3.12405					CUL1	0.31	3.51635
C1orf220	-2.58	1.85047					CUL2	0.27	2.44908
C1orf226	-0.58	8.74246					CUL5	0.31	1.92177
C1orf27	0.72	2.91913					CUL7	-0.63	3.67879
C1orf43	0.77	4.47663					CUTC	0.62	3.76727
C1orf52	1.67	21.3508					CWC22	0.41	4.22284
C1QBP	0.59	3.39682					CX3CL1	-2.91	4.23654
C1QTNF6	-4.27	88.3723					CXCL1	-2.48	10.0538
C1RL	-3.86	22.6955					CXCL10	-2.68	35.3455
C1RL-AS1	-1.32	8.52471					CXCL11	-1.94	11.0943
C2	1.92	1.69067					CXCL14	-1.19	7.97808
C20orf194	-0.53	6.91191					CXCL16	0.36	2.82486
C20orf196	1.11	1.9391					CXCL17	-0.56	3.19623
C20orf24	1.9	15.8368					CXCL2	-1.76	3.75799
C20orf96	-2.94	13.8494					CXCL3	-2.35	15.2207
C21orf2	-0.69	3.77768					CXCL5	-1.59	9.72078
C21orf33	-1.6	11.6499					CXCL6	-3.06	12.0131
C21orf58	-0.5	3.28197					CXCL8	-1.2	2.55806
C22orf29	-1.28	19.5322					CXXC1	0.35	3.00209
C22orf39	-0.42	4.33129					CYB5D2	-1.48	9.77003
C22orf46	-0.77	10.7768					CYB5R2	-1.14	3.18829
C2CD2	-0.46	3.72732					CYB5R3	-0.59	6.32937
C2CD3	0.73	4.86179					CYBA	-0.34	4.29328
C2CD4C	-1.01	11.895					CYC1	-0.28	1.93361
C2CD5	-1.22	34.5159					CYCSP6	1.38	4.34596
C2orf15	-6.17	2.87423					CYLD	0.36	3.83634
C2orf42	1.73	14.3955					CYP1A1	3.31	8.24926
C2orf47	0.86	3.93417					CYP1B1	1.96	3.19003
C2orf68	-1.3	10.7226					CYP26A1	1.96	1.92119
C2orf69	0.84	6.22977					CYP2B7P	1.06	3.2371
C2orf81	-1.13	6.59622					CYP2J2	-0.9	4.36862
C2orf82	-1.44	16.9834					CYP2S1	-0.57	5.87599
C3	1.53	4.17883					CYP2U1	-0.53	1.97952
C3orf38	0.57	2.2176					CYP3A4	2.07	2.16838
C3orf52	0.84	5.5301					CYP3A5	-0.82	6.17531
C3orf62	1.35	4.61882					CYP4A22-AS1	-1.88	3.90159
C4orf19	3.04	1.81633					CYP4B1	-1.74	2.45474
C4orf33	-0.64	3.78252					CYP4F11	3.33	8.32123
C4orf48	0.28	1.74975					CYP4F3	2.27	29.3924
C5	-1.32	14.6269					CYP4V2	-1.33	5.73326
C5AR1	1.77	4.38594					CYP4X1	-1.71	8.5872
C5orf15	-0.52	3.02698					CYSRT1	1.58	10.752
C5orf22	0.63	3.00088					CYTH1	0.36	2.53318
C5orf24	-0.55	6.61161					CYTH4	-1.82	3.1995
C5orf42	-1.2	12.7447					CYYR1-AS1	1.56	2.61948
C5orf45	-1.39	18.4562					D2HGDH	-1.33	11.9687
C5orf51	0.51	2.21857					DAB2IP	0.38	3.7585
C5orf56	-1.77	3.92245					DACH1	-3.43	10.0855
C5orf63	-1.33	5.8752					DAGLB	0.29	2.45853
C5orf66	-1.16	2.85192					DALRD3	-0.5	2.71271
C6orf1	1.2	7.44587					DANCR	1.33	28.7077
C6orf106	1.74	23.4167					DAZL	-3.37	5.26954
C6orf118	-1.77	3.2937					DBF4B	0.54	4.79195
C6orf120	-0.59	6.96839					DBN1	-0.47	5.01943
C6orf203	0.33	1.99893					DBNDD1	1.01	8.72021
C6orf223	-4.23	2.54306					DBNL	-0.68	11.9002
C6orf226	-0.86	3.15693					DCAF1	0.28	2.51301
C6orf48	0.72	3.15206					DCAF12	0.43	5.48721
C6orf52	1.5	1.892					DCAF6	0.3	2.85923
C6orf62	0.83	8.82961					DCBLD2	-0.54	3.01231
C6orf89	0.28	2.59404					DCLK1	-2.78	4.64829
C7orf26	1.71	19.5637					DCLRE1A	0.46	3.03393
C7orf43	0.71	4.71493					DCP2	0.52	6.42214
C7orf50	-0.4	2.48303					DCPS	-0.59	4.56735
C7orf61	2.64	8.38172					DCTN5	0.32	2.17432
C7orf69	-3.45	6.95561					DCTN6	0.37	2.35231
C8orf31	-1.24	5.31329					DCTPP1	-0.57	3.92183
C8orf33	1.87	18.239					DCUN1D1	0.53	3.97717
C8orf37	-1.84	4.52214					DCUN1D2	0.61	4.41504
C8orf46	-3.91	32.8885					DCUN1D3	0.62	3.09077
C8orf58	-0.82	7.22879					DCUN1D5	0.43	3.08493
C8orf76	2.08	5.33119					DCXR	-0.36	2.09411
C9orf116	-0.5	3.18429					DDAH2	-0.46	3.23163
C9orf152	6.78	6.76248					DDB2	-1.04	6.84582
C9orf153	2.52	2.12473					DDI2	0.74	13.8001
C9orf16	0.67	3.91259					DDIAS	0.53	4.671
C9orf163	-1.06	2.17842					DDIT3	1.58	11.6028
C9orf172	-0.31	2.22012					DDN	-1.37	3.23873
C9orf173-AS1	-1.62	1.99429					DDO	-2.07	2.69768
C9orf24	3.23	1.78815					DDOST	-0.24	2.18173
C9orf64	4.76	4.00697					DDX19A	-0.42	2.31626
C9orf69	-0.96	45.4983					DDX21	-0.26	2.04859
C9orf78	1.26	7.26279					DDX23	0.34	4.29629
C9orf85	1.24	7.52433					DDX27	0.23	2.18244
CA11	-1	6.65272					DDX39B	0.58	3.15876
CA14	-6.37	2.3819					DDX3X	0.21	2.10211
CA2	1.98	5.13193					DDX46	-0.25	2.30869
CA5B	-0.54	2.37357					DDX55	0.41	3.68273
CA5BP1	1.05	4.62353					DDX58	-1.55	17.6548
CAAP1	0.26	2.2415					DDX6	0.46	7.1416
CAB39	1.12	9.27618					DDX60	-1.1	8.58934
CAB39L	1.05	6.32505					DDX60L	-1.56	10.3677
CABIN1	-0.27	6.67633					DECR1	-0.48	2.71315
CABLES1	1.52	8.49329					DEDD2	0.6	2.71382
CABLES2	-0.28	3.72041					DEFB1	-1.82	12.0501
CABP4	2.34	1.70584					DEGS1	-0.39	2.55183
CACFD1	0.28	1.74859					DENND3	-0.48	1.89234
CACHD1	0.26	2.47					DENND4B	0.35	2.19226
CACNA1A	-4.41	10.8942					DENND4C	0.57	3.25286
CACNA1G	2.54	6.39102					DENND5A	-0.45	1.97722
CACNA2D2	-0.63	1.83306					DENND5B	-0.44	2.47437
CACNB1	1.73	13.689					DENND6B	-1.06	6.84893
CACNB3	-0.54	5.66025					DEPDC1B	-0.53	2.92221
CACNB4	-0.76	2.50696					DFNA5	-0.68	5.91578
CACNG4	-2.93	31.468					DGCR14	0.33	2.07449
CACNG6	-1.01	2.52621					DGCR6	-1.02	3.63649
CACNG8	-0.96	4.98663					DGCR6L	-0.54	3.30867
CACTIN	1.28	19.2532					DGKA	-0.39	1.93058
CACUL1	0.45	2.5034					DGKD	0.94	13.9325
CACYBP	1.57	10.1264					DGKG	1.44	4.21587
CACYBPP2	1.3	2.4023					DHFR	-0.42	3.13887
CAD	-0.41	5.97578					DHRS1	-0.81	4.00938
CADM2	-0.78	7.16451					DHRS12	-1.73	6.12059
CADM4	-0.39	3.55129					DHRS13	-0.54	1.89551
CALCOCO1	-0.83	7.96797					DHRS2	-2.94	3.86844
CALCOCO2	0.81	5.01879					DHRS4	-0.69	7.09939
CALD1	-0.56	10.023					DHRS4-AS1	-0.41	1.94551
CALM1	1.61	17.0463					DHRS4L2	-0.56	3.26211
CALML4	1.17	2.86615					DHX29	0.35	2.67318
CALML6	-3.69	4.60682					DHX34	0.29	2.93833
CALU	0.79	7.28539					DHX37	-0.52	3.99359
CAMK1	-0.58	8.18139					DHX38	0.36	4.321
CAMK1D	-0.44	3.00648					DHX58	-2.25	27.5388
CAMK1G	-5.4	8.63787					DIAPH2-AS1	-1.03	2.68343
CAMK2B	-2.68	8.33453					DIAPH3	-0.67	5.88586
CAMK2D	-0.31	2.68202					DIO2	-2.39	3.5781
CAMK2G	-0.66	13.9995					DIO3OS	-1.3	2.41032
CAMK2N2	-1.27	8.14076					DIP2B	0.43	5.42682
CAMKK2	-0.4	7.74383					DIP2C	-0.45	3.31409
CAMLG	1.04	6.36529					DIRAS1	2.1	1.88827
CAMSAP1	0.65	8.19289					DIRAS3	-2.66	4.69201
CAMSAP2	0.95	8.24186					DISP2	-1.69	4.8347
CAMSAP3	0.48	1.98257					DKK1	-1.48	16.4214
CAMTA1	1.27	8.17914					DLG2	-2.22	4.9532
CAMTA2	-0.5	5.25098					DLG3	0.28	2.27648
CAND1	0.41	3.66162					DLGAP1-AS2	0.51	2.88464
CANT1	1.04	9.21965					DLGAP4	0.3	3.0586
CANX	0.94	7.14238					DLK2	-2.93	28.8705
CAP1	1.18	11.2689					DLL1	-0.51	3.46596
CAP2	-0.81	13.3779					DLX1	-0.89	3.12871
CAPG	-0.41	2.44429					DLX4	-2.39	2.1368
CAPN1	-0.48	14.6099					DMBT1	-3.26	24.9664
CAPN10	0.4	1.74695					DMBX1	-1.54	5.00186
CAPN12	-2.04	2.65405					DMC1	-1.25	1.85491
CAPN15	-0.33	4.10368					DMKN	-0.93	8.27039
CAPRIN2	-0.68	10.6165					DMPK	0.51	3.98569
CAPS	-1.66	3.96866					DMTF1	0.37	3.7423
CAPS2	-0.58	2.25478					DNAAF5	-0.49	4.12565
CARD10	-0.6	6.16907					DNAH17	-1.79	4.59366
CARD16	-0.69	2.36258					DNAH3	-1.67	5.79151
CARD6	-0.57	3.34314					DNAH5	-1.25	5.34582
CARD9	1.36	2.19013					DNAJA2	0.31	3.11852
CARF	-3.99	10.1338					DNAJB1	0.76	4.63061
CARHSP1	-0.47	6.01477					DNAJB4	1.5	10.8597
CARMIL1	-0.93	5.4908					DNAJB9	0.69	4.07068
CARMIL2	1.17	2.85103					DNAJC10	-0.5	4.39774
CARMIL3	-2.06	3.03263					DNAJC15	-0.46	3.2182
CARS	1.59	10.692					DNAJC18	-0.86	2.65681
CARS2	0.36	1.7501					DNAJC2	0.41	3.25503
CASC10	-1.17	5.78086					DNAJC21	0.22	2.18152
CASC21	2.22	3.17538					DNAJC25	0.68	4.80249
CASC3	0.44	2.00828					DNAJC30	-0.46	2.67414
CASC9	-1.13	2.2468					DNAJC7	0.34	2.05215
CASD1	-0.72	6.69039					DNASE1	0.47	2.94273
CASKIN1	-3.42	10.4501					DNASE1L1	-1.02	18.8956
CASKIN2	0.56	2.07422					DNER	-2.17	13.9623
CASP1	-1.07	2.53383					DNM1L	-0.36	2.62582
CASP1P2	-0.79	1.68398					DNMT1	-0.41	3.62674
CASP3	1.76	12.8674					DNPH1	-0.86	7.554
CASP4	0.86	2.80015					DOC2B	-2.65	8.57997
CASP6	-0.43	3.51471					DOCK1	-0.74	8.97366
CASP7	1.11	7.89907					DOPEY1	-0.45	2.13201
CASP8	-0.59	8.66282					DOPEY2	0.69	3.51297
CASP9	-0.32	2.99246					DPAGT1	-0.48	4.40552
CASS4	5.03	34.2341					DPCD	-0.54	2.20725
CASZ1	-0.57	5.59578					DPF2	0.41	2.55882
CAT	-0.62	10.4728					DPY19L2P2	-1.92	11.6731
CATIP-AS1	-5.59	2.17752					DPYD	-1.16	21.6787
CATSPER2	-1.07	2.49278					DPYSL2	-0.91	3.61572
CAV1	-0.76	26.0565					DR1	0.27	2.57516
CAV2	-0.64	9.00214					DSC3	-0.55	3.83951
CBARP	1.34	7.44776					DSCR3	0.31	1.85565
CBFA2T2	0.5	1.6843					DSG3	-1.54	32.7882
CBFB	1.41	8.97674					DSP	-0.46	2.80226
CBL	0.52	3.23562					DST	-0.93	7.43587
CBLB	-0.53	2.41157					DSTYK	0.41	3.71469
CBLL1	1.87	31.3617					DTD1	-0.77	5.89309
CBLN3	-1.04	3.23776					DTL	-0.31	1.87908
CBR1	1.77	23.5729					DTNA	-0.89	2.09041
CBR3	1.89	28.4982					DTWD2	-0.65	1.98377
CBR4	-1.34	17.736					DTX2	-0.33	1.90251
CBS	-0.89	6.44101					DTX2P1	-0.78	2.02033
CBSL	-0.69	2.64025					DTX3L	-0.79	5.5577
CBWD1	0.49	1.78294					DTYMK	-0.38	2.46361
CBX3	0.45	1.84636					DUBR	-1.18	3.39321
CBX3P2	-3.2	4.23286					DUOX1	-1.77	18.0291
CBX4	2.53	27.8856					DUOX2	-2.25	42.0357
CBX7	-1.18	12.0025					DUOXA1	-1.75	8.38177
CBX8	-0.29	3.14118					DUOXA2	-2.16	56.4839
CC2D1A	-0.66	15.6671					DUS1L	-0.38	4.92866
CC2D1B	-0.76	17.8847					DUSP10	0.42	3.60292
CCAT1	-0.45	2.67238					DUSP2	0.88	4.0227
CCDC106	-2.09	14.6562					DUSP5	0.9	4.03663
CCDC113	-1.16	19.8161					DUSP7	-0.81	9.08553
CCDC114	-1.61	3.5435					DUT	-1.01	19.3756
CCDC117	0.6	4.38773					DVL3	0.4	4.03391
CCDC12	1.05	5.68314					DYNC2H1	-0.87	3.07711
CCDC120	-0.68	4.44866					DYNLT1	-0.48	6.66072
CCDC124	0.69	3.6152					DYRK1A	0.36	3.67565
CCDC126	0.97	2.57171					DYRK3	-0.98	6.05483
CCDC127	0.59	3.37204					DYRK4	-1.04	6.79197
CCDC13	2.27	2.4565					DYSF	-0.51	2.18769
CCDC130	0.8	4.73781					DZIP1	-1.59	5.90803
CCDC136	-1.14	4.89625					DZIP1L	-1.7	7.18216
CCDC137	1.31	10.9037					DZIP3	-0.65	4.39642
CCDC138	-0.42	2.53454					E2F2	-0.56	7.79718
CCDC142	1.49	12.3847					E2F3	0.42	3.24367
CCDC144A	-2.47	5.80937					E2F5	-0.88	3.56133
CCDC149	-0.47	1.66691					E2F6	0.52	3.73663
CCDC15	-0.55	3.23805					EAF1	0.61	6.40664
CCDC150P1	1.97	3.89407					EARS2	-0.35	2.59232
CCDC157	2.12	6.71633					EBF4	-1.42	10.3269
CCDC168	2.58	2.17802					EBI3	-2.97	16.7531
CCDC171	-0.83	1.91302					EBNA1BP2	-0.44	2.76519
CCDC18	-0.54	5.27742					EBP	-0.32	2.51276
CCDC181	-5.45	2.0279					ECE1	-0.27	2.48685
CCDC189	-0.68	4.1139					ECI1	-0.46	3.10444
CCDC18-AS1	-1.14	5.59864					EDA	-1.03	2.08643
CCDC190	-0.92	5.82988					EDAR	-1.13	2.39511
CCDC191	-1.21	2.52595					EDARADD	-2.8	5.64635
CCDC22	0.29	3.78461					EDC4	0.3	2.56077
CCDC24	-1.18	9.17263					EDEM1	0.26	2.23316
CCDC25	-0.67	14.8341					EDEM2	-0.3	1.87005
CCDC28A	0.6	1.92208					EDN1	-2.35	15.1529
CCDC28B	-0.67	4.17871					EEA1	-0.62	2.6136
CCDC40	-0.71	2.7031					EEF2K	-0.35	2.05658
CCDC47	0.47	1.74336					EEF2KMT	-0.52	3.5578
CCDC50	0.4	3.21909					EEFSEC	-0.66	5.59359
CCDC51	-0.32	2.30113					EFCAB1	-2.67	6.90716
CCDC57	-1.43	19.575					EFCAB7	0.43	1.90108
CCDC58	1.33	9.14649					EFEMP1	-2.19	42.984
CCDC59	1.65	10.4284					EFHC1	-0.77	3.92786
CCDC6	0.43	1.79129					EFNB1	-0.72	7.14198
CCDC61	-1.42	11.802					EFNB2	-0.64	2.0537
CCDC62	2.63	3.76152					EGF	1.3	1.92966
CCDC68	-1.27	37.8419					EGFL7	-0.61	7.72033
CCDC69	-0.97	8.11993					EGLN1	0.36	2.81293
CCDC71	-1.5	25.886					EGR1	0.53	2.40233
CCDC74A	-0.93	11.7184					EHBP1	0.23	2.17315
CCDC74B	-0.81	4.66179					EHD1	-1.06	12.6857
CCDC78	-4.38	18.7179					EHD2	-0.86	9.02918
CCDC81	3.77	4.681					EHD4	-0.62	11.078
CCDC82	0.8	3.41109					EID1	-0.81	6.36985
CCDC84	0.66	2.12595					EID3	1.5	3.17454
CCDC85B	-1.13	32.5926					EIF1B	0.63	6.29648
CCDC85C	0.76	5.0694					EIF2AK2	-1.02	24.8355
CCDC86	1.27	6.97322					EIF2AK3	0.31	2.06145
CCDC88A	-0.63	12.8938					EIF2D	-0.41	2.92238
CCDC88B	-1.22	9.31399					EIF2S3	-0.24	1.90145
CCDC89	-4.73	2.70815					EIF3E	0.28	2.06556
CCDC9	1.75	10.0466					EIF3K	-0.43	2.34672
CCDC92	-0.52	4.85425					EIF4B	0.34	3.42769
CCDC96	1.75	4.84994					EIF4G3	-0.29	2.73058
CCDC97	0.46	2.10432					ELAC2	-0.33	3.19516
CCHCR1	-0.31	2.81081					ELF3	0.97	4.68927
CCM2	1.09	10.5793					ELFN2	-1.15	6.76743
CCM2L	-4.14	57.1272					ELK1	0.27	2.89535
CCNA2	1.17	13.9638					ELL	0.52	5.97675
CCNB1	1.35	14.8606					ELMO2	0.46	5.68897
CCNB1IP1	1.04	7.68189					ELMO3	-0.38	2.49607
CCNB2	0.9	7.58014					ELP5	-0.54	3.69117
CCNB3	-2.5	3.70962					ELP6	-0.65	6.41712
CCNC	0.76	4.85328					EMB	-0.64	5.50338
CCND3	1.07	6.04554					EMC3	0.54	4.01561
CCNE1	1.58	11.5251					EMC9	-0.51	3.36819
CCNF	0.96	9.5356					EME2	-0.49	2.09659
CCNG1	-0.69	22.4695					EMILIN2	-2.13	4.05675
CCNG2	1.16	10.345					EML2-AS1	-1.12	4.65129
CCNH	0.63	3.40809					EML6	-0.86	2.63108
CCNI	0.5	2.00312					EMP1	-0.23	2.13553
CCNI2	-4.94	1.87955					EMP2	-0.33	3.44787
CCNJ	0.88	4.68282					EMP3	-1.45	30.1857
CCNJL	-0.67	2.81329					EMSY	0.29	1.94354
CCNK	1.73	31.8088					EN2	0.55	4.01707
CCNL1	1.11	7.05144					ENC1	-0.68	3.5057
CCNL2	-0.78	13.437					ENDOD1	-0.95	10.2595
CCNT1	1.1	7.44495					ENG	-1.71	19.3081
CCNT2	0.9	6.99376					ENKUR	-2.6	14.5857
CCPG1	-0.46	2.30199					ENO3	-0.62	2.49922
CCS	-0.54	5.50074					ENOSF1	-0.54	2.49689
CCT2	1.13	8.6074					ENSA	-0.5	7.07277
CCT3	0.81	5.78184					ENTPD5	-0.76	4.14252
CCT4	0.74	4.50539					ENY2	-0.32	2.88884
CCT5	1.06	9.11965					EP300	0.32	2.49979
CCT6A	0.85	4.10424					EPB41	0.47	6.14934
CCT6B	-1.01	3.11505					EPB41L4A	-0.98	5.07103
CCT6P1	1.24	5.46055					EPB41L5	0.7	10.4766
CCT6P3	1.35	2.30576					EPC1	0.49	2.55278
CCT7	0.95	5.95831					EPC2	0.58	4.10991
CCT8	1.24	6.94916					EPCAM	0.34	3.10002
CD109	-1.78	37.2393					EPG5	0.5	6.21617
CD14	2.13	12.0455					EPHA1	-0.61	5.00404
CD164	1.09	8.99816					EPHB2	-0.54	3.31807
CD200R1	2.88	2.19481					EPHB4	-0.54	8.90864
CD276	-0.33	4.98873					EPHX1	1.01	9.94881
CD27-AS1	1.32	4.15307					EPHX2	-1.07	5.79573
CD2AP	0.35	3.29339					EPN3	0.39	2.35256
CD2BP2	1.3	14.5308					EPPK1	-0.72	3.10724
CD302	-1.17	2.70161					EPRS	0.36	2.1488
CD44	-0.48	11.5501					EPS8	0.52	1.86089
CD46	-0.55	5.53763					EPSTI1	-2.72	54.2101
CD47	0.27	1.68582					EPT1	0.54	4.23362
CD55	1.69	10.0585					ERAP1	-1.12	8.32336
CD59	0.63	3.18094					ERBB3	0.57	8.28167
CD63	0.78	6.96405					ERCC1	-0.39	4.87778
CD79A	3.11	4.1665					ERCC2	-0.32	2.24302
CD81	0.99	6.31969					ERCC6	0.51	1.89723
CD82	-1.04	16.4191					ERCC6L2	-0.32	1.92403
CD83	-0.89	5.67338					EREG	0.77	3.76125
CD9	-0.62	18.3351					ERF	-0.33	2.37557
CD99L2	-1	39.4919					ERFE	-0.79	4.90091
CDA	-2.03	6.54343					ERGIC1	-0.41	4.76131
CDADC1	1.7	11.5096					ERICD	-1.67	2.08244
CDC123	0.65	4.47995					ERLIN1	-0.55	8.73643
CDC14A	0.73	2.05279					ERMARD	-0.45	2.93911
CDC14B	0.35	2.91525					ERN1	0.93	10.0827
CDC16	-0.26	5.1351					ERN2	-0.44	2.98548
CDC20	1.41	20.5858					ERRFI1	0.54	4.14888
CDC20P1	1.49	8.57463					ERVMER34-1	-0.87	6.82758
CDC23	0.47	2.67229					ESCO1	0.53	6.38485
CDC25A	1.89	20.1324					ESD	-0.45	4.6376
CDC25B	0.42	2.40017					ESPL1	-0.56	4.53574
CDC25C	0.88	7.01187					ESPN	-0.59	2.82622
CDC26	1.83	20.2462					ESRP2	0.72	9.90598
CDC27	0.44	1.94839					ESYT1	-0.37	2.34023
CDC34	1.47	11.6566					ETHE1	-0.62	5.20252
CDC37	1.1	9.91751					ETNK1	0.44	3.78678
CDC37L1	1.35	8.55717					ETNK2	-0.66	3.26444
CDC42	0.61	4.67851					ETS1	-0.76	5.94396
CDC42BPB	-0.41	8.95987					ETS2	-0.92	2.03908
CDC42EP1	1.75	9.943					ETV4	0.47	3.35348
CDC42EP4	0.5	2.33675					ETV7	-2.32	11.8901
CDC42SE2	0.48	1.93316					EVA1A	-0.95	3.6435
CDC45	-0.74	21.1483					EVI5	0.63	8.91344
CDC5L	0.81	5.46838					EXOC3L4	-3.65	7.03583
CDC7	-0.92	20.1942					EXOC4	-0.45	3.66967
CDC73	0.49	2.3474					EXOC6	0.46	2.03585
CDCA2	1.73	26.9017					EXOC6B	-0.49	4.15762
CDCA3	0.64	6.34614					EXOSC2	-0.34	2.45921
CDCA5	2	18.2201					EXOSC5	-0.76	5.29144
CDCA7	-0.93	22.7294					EXPH5	0.96	4.67204
CDCA7L	-1.01	29.9888					EXT1	-0.64	3.72898
CDCA8	1.58	18.9606					EXTL2	0.52	1.96753
CDH1	1.5	1.96381					EYA2	-0.61	4.70015
CDH10	-7.61	2.56435					EZH1	0.67	3.50503
CDH12	-3	2.58091					F2R	-1.99	3.95256
CDH15	-0.8	2.19957					F3	-0.4	3.04312
CDH5	-4.87	8.46954					F5	-1.89	18.9632
CDIPT	1.06	10.9972					FA2H	0.64	5.35924
CDK10	-0.8	12.1358					FAAH	1.2	2.13289
CDK11A	1.74	4.03443					FAAP100	-0.28	1.97696
CDK11B	0.91	10.2856					FAAP20	-0.34	3.59659
CDK13	0.54	5.13691					FABP3	1.54	1.94578
CDK16	1.1	10.5728					FABP5	-0.47	2.62688
CDK17	0.73	3.66464					FADD	-0.39	2.11439
CDK18	-4.08	10.4226					FADS1	-0.38	3.0325
CDK19	0.73	3.41924					FADS2	-0.98	5.45601
CDK2	0.46	2.10129					FAF2	0.32	1.99484
CDK20	-0.48	1.89997					FAHD2A	-0.45	2.23978
CDK2AP1	1.06	7.53378					FAHD2B	-0.69	3.60483
CDK5	-1.03	19.9089					FAHD2CP	-1.19	2.18218
CDK5R1	1.43	5.57757					FAM101A	-3.18	13.1437
CDK5RAP1	0.41	2.22383					FAM101B	0.67	2.13118
CDK5RAP2	-0.48	9.12827					FAM102A	1.18	15.1331
CDK5RAP3	-1.16	23.3365					FAM102B	-0.78	4.13037
CDK7	1.33	15.6865					FAM107B	0.4	3.26234
CDK8	1.15	16.6006					FAM109A	0.56	2.22675
CDKL3	1.66	2.57768					FAM110C	0.8	5.67439
CDKN1A	3.79	81.2534					FAM111B	-0.7	3.56042
CDKN1B	0.47	1.77106					FAM117A	1.35	8.13194
CDKN2AIP	1.93	20.2997					FAM118A	0.36	2.63792
CDKN2AIPNL	-0.46	6.38628					FAM120C	-0.9	6.56689
CDKN2C	0.7	4.08564					FAM127A	-0.47	4.05854
CDKN2D	1.05	4.12614					FAM127B	-0.29	2.37462
CDKN3	0.84	5.31932					FAM127C	-0.85	5.95934
CDON	-1.05	8.84027					FAM129A	-1.46	9.51091
CDPF1	-0.98	7.07201					FAM133A	-0.62	1.92452
CDR2	1.47	13.4059					FAM134A	0.62	11.8183
CDR2L	1.67	15.3807					FAM134C	0.51	4.42312
CDRT1	3.42	4.16546					FAM136A	-0.35	1.94495
CDS1	-0.9	1.67645					FAM13A	1.04	10.8269
CDS2	-0.39	3.32808					FAM149B1	-0.4	1.86349
CDV3	1.77	28.1966					FAM160A1	0.76	1.98208
CDX2	-0.53	2.39737					FAM160B1	1.01	9.95672
CDYL	0.76	8.92991					FAM161A	-0.79	2.82251
CDYL2	3.77	2.6793					FAM162A	0.42	2.93818
CEACAM19	1.81	7.9495					FAM167A	-1.24	8.6389
CEACAM5	2.62	2.09216					FAM168B	0.62	5.93403
CEACAM6	2.62	4.53877					FAM173A	-0.58	4.07244
CEBPA	2.01	34.046					FAM175A	-0.93	5.08282
CEBPB	2.67	73.0792					FAM175B	0.38	3.40984
CEBPD	-0.87	7.89055					FAM189A2	-1.51	4.66291
CEBPG	1.69	17.8415					FAM189B	-0.33	2.33328
CEBPZ	0.8	8.17779					FAM198B	-0.97	2.76681
CEBPZOS	-0.34	4.75808					FAM201A	-1.31	7.17408
CECR5	0.42	1.83085					FAM20A	-2.22	2.33612
CEL	1.65	6.08515					FAM20C	-1.01	4.48337
CELF1	-0.31	5.79511					FAM212A	-1.53	5.22434
CELSR1	-1.04	10.3218					FAM213A	-0.74	9.23748
CELSR2	-2.06	28.1164					FAM213B	-0.54	7.10569
CELSR3	-0.27	2.63536					FAM214A	1.21	19.7377
CEMIP	3.93	2.98262					FAM214B	0.6	5.14471
CENPA	1.38	21.3919					FAM216A	-0.96	9.25717
CENPB	0.39	1.96058					FAM219A	0.37	2.25134
CENPBD1	0.71	2.70601					FAM21A	0.74	8.34475
CENPBD1P1	0.52	1.94676					FAM21C	0.67	8.93675
CENPH	0.34	2.17435					FAM234A	-0.79	10.7792
CENPI	-0.72	9.53851					FAM27C	-3.02	2.39426
CENPJ	0.72	3.14552					FAM46A	-0.69	5.22765
CENPK	0.28	2.59865					FAM46B	-0.95	2.06746
CENPL	1.44	11.0721					FAM46C	1.06	4.82274
CENPN	1.51	14.4394					FAM50A	0.25	2.81925
CENPO	1.35	24.9446					FAM53C	0.51	3.06452
CENPP	-0.36	1.81913					FAM57A	-0.8	8.25694
CENPQ	0.87	5.64341					FAM65C	-1.12	2.62097
CENPT	-0.29	3.32124					FAM76A	-0.61	2.01625
CENPU	0.64	3.64208					FAM83A	0.48	6.39935
CENPW	0.75	4.12657					FAM83G	0.5	2.80656
CEP104	0.67	4.02186					FAM84A	-0.63	2.23113
CEP120	0.62	2.78173					FAM86C1	-1.01	6.13997
CEP126	-0.84	2.32398					FAM86C2P	-1.04	2.71992
CEP128	-0.25	2.24957					FAM86HP	-0.77	1.98497
CEP131	-0.74	9.49089					FAM86JP	-1.04	2.83732
CEP135	-0.42	2.67282					FAM8A1	0.56	3.65864
CEP170	-0.2	2.41506					FAM91A1	0.27	2.83816
CEP19	0.7	1.69196					FANCG	-0.34	2.26142
CEP192	-0.48	8.34994					FANCI	-0.43	5.64444
CEP250	-0.59	5.31281					FANCL	-0.43	3.13934
CEP290	-1.25	13.5146					FARP1	-0.42	2.02488
CEP55	1.59	24.5912					FARSB	-0.45	6.13599
CEP57L1	0.65	2.80495					FASTK	-0.43	4.50058
CEP63	0.34	2.26647					FASTKD5	0.38	2.99173
CEP68	-0.46	4.82103					FAT1	-1.12	7.5179
CEP70	0.32	3.45501					FAT2	-1.25	13.9987
CEP72	0.38	2.61021					FAT4	-2.19	3.89252
CEP76	0.99	8.46764					FBF1	-0.62	2.04577
CEP78	-0.34	6.61977					FBL	-0.34	1.87763
CEP83	0.69	3.29208					FBLN1	-0.68	5.49681
CEP83-AS1	-0.88	1.86333					FBLN5	-1.38	4.60509
CEP85L	1.08	3.71524					FBLN7	-1.89	3.39758
CEP89	0.79	7.95597					FBN1	-0.91	2.80987
CEP95	1.1	7.43076					FBRS	0.49	5.2894
CERCAM	-1.35	23.714					FBXL13	1.06	6.10603
CERK	-0.26	3.22083					FBXL2	-1.54	6.06614
CERS2	0.8	4.87744					FBXL20	0.69	5.30859
CES1	2.58	2.42704					FBXO11	0.41	6.04967
CES1P2	3.49	1.91849					FBXO17	-0.72	2.78682
CES2	0.41	1.98472					FBXO2	0.64	3.71032
CES3	-0.84	2.37252					FBXO28	0.45	2.92063
CES4A	-4.99	8.07501					FBXO3	0.45	4.54376
CES5AP1	-4.65	6.52016					FBXO30	1.28	29.5594
CETN3	-0.43	5.5379					FBXO32	1.53	22.1681
CFAP20	1.98	12.1439					FBXO33	0.65	4.65269
CFAP44	-0.65	4.87251					FBXO4	-1.45	9.15266
CFAP53	2.23	5.2406					FBXO42	0.37	3.22433
CFAP57	-0.96	3.18534					FBXO43	-1.45	2.68162
CFAP69	-0.81	2.27586					FBXO44	0.84	11.918
CFD	-0.94	11.2523					FBXO48	0.72	3.00568
CFL1	1.05	3.43332					FBXO5	-0.69	5.20204
CFL2	-0.82	16.5943					FBXO9	-0.45	2.32928
CFP	1.67	3.15401					FBXW10	3.05	4.49173
CGN	-1.23	7.85153					FBXW11	0.4	4.42624
CGREF1	-0.98	10.7513					FBXW2	0.32	4.44043
CGRRF1	1.19	2.26643					FBXW4	-0.58	3.64524
CH17-373J23.1	4.67	2.3697					FBXW5	-0.54	3.66282
CH507-42P11.8	2.06	14.6341					FBXW9	-0.65	3.32613
CH507-528H12.1	-2.32	2.52529					FCGBP	-1.16	1.94968
CH507-9B2.1	1.12	2.17319					FCGRT	-0.52	3.49492
CH507-9B2.3	-0.83	2.86517					FCHO2	0.52	2.27361
CH507-9B2.5	-0.52	3.66688					FCHSD2	-0.61	4.28734
CHAC1	2.56	25.2717					FDPS	-0.64	9.74194
CHAF1B	-0.4	4.70277					FDXR	-0.66	8.87902
CHAMP1	1.1	8.63713					FECH	0.71	7.42383
CHCHD10	-0.55	7.61677					FEM1C	0.32	2.05725
CHCHD2	1.15	9.48355					FER1L4	0.47	3.68413
CHCHD3	0.56	2.33166					FERMT1	-0.59	3.01967
CHCHD4	0.8	4.57461					FERMT3	0.31	2.1771
CHCHD5	-0.61	4.81363					FES	-1.44	2.69986
CHCHD6	0.55	2.35566					FGD1	-0.61	3.14801
CHCHD7	1.12	3.54604					FGD2	-1.37	2.5104
CHD1	0.71	5.52152					FGFBP1	-1.88	9.20021
CHD1L	-0.44	7.06354					FGFR1OP2	0.53	3.76826
CHD2	1.68	16.6231					FGFR2	-1.18	10.1217
CHD3	-0.51	5.63762					FGFR3	-0.81	7.11358
CHD4	-0.35	7.41963					FGFRL1	0.34	3.41605
CHD5	-1.98	44.6223					FGGY	-0.72	2.06429
CHD6	-0.51	5.05136					FHAD1	-1.01	1.94207
CHD9	-1.03	13.9124					FHL1	-0.77	9.035
CHDH	-3.27	15.5447					FHOD3	-1.68	23.0321
CHEK2	0.39	2.26889					FIBP	-0.63	8.11831
CHERP	1.21	17.9998					FIG4	0.52	3.30835
CHIC1	-0.8	2.92948					FILIP1L	-1.4	8.93914
CHIC2	1.87	16.9571					FJX1	-1.04	6.18823
CHKA	1.99	25.9575					FKBP10	-0.77	7.86608
CHKB-AS1	-0.94	1.659					FKBP11	-0.64	2.3962
CHM	0.52	2.65087					FKBP3	-0.52	5.99225
CHML	-0.5	3.71612					FKBP4	0.76	6.81017
CHMP1A	0.78	5.86526					FKBP5	-0.88	6.76528
CHMP1B	1.74	32.0848					FKBP9	-0.72	9.16289
CHMP2B	0.66	3.67866					FKBP9P1	-0.82	2.20647
CHMP4B	0.95	6.61774					FKRP	-0.35	1.87841
CHMP4BP1	2.94	3.2473					FLCN	0.89	10.2481
CHMP5	0.58	1.83571					FLG	-3.46	8.29036
CHMP6	-1.12	19.901					FLI1	-0.79	9.53329
CHORDC1	2.03	17.4196					FLII	-0.23	1.87347
CHPF	-0.25	2.3386					FLNA	-0.49	3.64791
CHPF2	0.6	2.67795					FLOT1	-0.55	5.07797
CHRAC1	-0.34	5.41185					FLOT2	-0.52	6.02442
CHRM4	1.28	2.14836					FLRT3	-2.31	20.9098
CHRNA10	2.45	12.5239					FLYWCH1	0.77	11.9137
CHRNA5	0.6	1.65951					FMNL3	-0.54	5.46523
CHRNA7	1.89	6.32527					FN1	-1.86	26.5267
CHRNB1	-0.66	2.30891					FNBP1L	0.46	2.9132
CHRNE	3.84	1.92646					FNDC10	-0.65	2.39911
CHST1	1.91	1.69846					FNIP1	1.02	17.4279
CHST10	-0.54	4.00409					FNIP2	0.63	3.06254
CHST12	-0.88	17.2338					FNTA	0.36	3.7396
CHST13	-1.68	4.63736					FNTB	-0.55	2.04476
CHST14	-0.79	16.8867					FO538757.1	0.49	2.66633
CHST2	-0.36	1.82123					FOPNL	0.74	12.9707
CHST3	-0.46	3.39167					FOXA2	-0.45	2.34551
CHST4	-2.97	9.23967					FOXC2	-1.13	3.49938
CHST7	-0.6	7.35797					FOXD4	1.47	2.02988
CHSY1	0.72	3.91155					FOXE1	-2.46	1.87222
CHTF18	-0.55	4.52339					FOXJ1	-1.95	4.79985
CHTF8	1.5	13.4381					FOXJ2	0.55	3.75647
CHUK	0.46	1.97043					FOXJ3	0.52	7.38092
CHURC1	0.49	2.11941					FOXK1	0.4	4.41486
CIAPIN1	0.95	4.61696					FOXN2	0.65	4.09096
CIB1	0.31	5.08513					FOXO4	1.19	14.1373
CIDECP	1.79	15.8208					FOXO6	-1.26	2.76558
CILP2	2.21	10.7802					FOXP4	0.5	2.50104
CIRBP	-1.31	32.6278					FOXQ1	-1.05	13.9712
CIRBP-AS1	1.59	1.93272					FOXRED1	-0.47	2.39982
CISH	2.04	6.00155					FOXRED2	-0.82	7.89029
CIT	-0.84	14.9127					FPGS	-0.53	4.46252
CITED4	-0.63	4.79362					FPGT	0.74	1.92584
CIZ1	0.88	4.91212					FRAS1	-1.2	10.2716
CKAP2	1.31	18.8261					FRMD3	-1.13	2.56691
CKAP2L	1.39	21.4455					FRMD4A	-0.98	4.5575
CKAP4	-0.73	10.0144					FRMD5	-0.7	2.00041
CKAP5	0.44	1.69672					FRMD6	-0.4	2.24455
CKB	-1.38	12.4217					FRMD8	-0.3	2.20793
CKLF	-3.86	3.06448					FRMPD3	-4.35	1.96201
CKMT1A	-0.77	2.58979					FRS2	0.44	3.2174
CKS1B	1.74	24.1852					FRZB	4	1.87631
CKS2	2.3	41.5939					FSCN1	-0.49	2.10426
CLASP1	0.37	2.36214					FSD1L	-1.41	5.74948
CLASP2	-0.36	4.51534					FST	-2.38	55.4213
CLCF1	1.96	23.2727					FSTL1	-1.42	3.27181
CLCN4	-0.7	2.28218					FSTL3	-0.42	2.64601
CLCN6	0.35	2.02934					FTH1	2.37	13.7795
CLCN7	-0.46	7.97356					FTH1P10	2.44	10.7622
CLDN1	-1.43	2.91584					FTH1P11	2.24	7.1308
CLDN11	-0.8	2.54935					FTH1P12	2.66	1.92597
CLDN15	1.38	8.5925					FTH1P16	1.65	2.85578
CLDN4	-0.85	16.9588					FTH1P2	2.31	7.995
CLDN6	3.48	9.39543					FTH1P20	2.19	9.80387
CLDND2	-1.45	1.72173					FTH1P23	2.13	3.23738
CLEC2B	0.55	1.74132					FTH1P7	2.34	4.84105
CLEC2D	-1.3	4.14214					FTH1P8	2.36	9.66359
CLGN	-0.78	3.7193					FTL	2.28	38.5385
CLIC1	0.5	2.56779					FTLP3	2.16	11.563
CLIC4	0.85	3.0351					FTO	-0.37	3.72686
CLINT1	0.54	5.46522					FTSJ1	-0.58	4.13913
CLIP2	-0.71	9.504					FTSJ3	0.45	4.01288
CLIP3	1.57	1.95724					FUK	0.42	1.89797
CLK1	1.98	17.5236					FUOM	-1.17	10.7473
CLK2	-0.59	6.75215					FUS	-0.41	2.2519
CLK3	1.41	15.9894					FUT11	-0.61	3.06881
CLK4	1.04	8.12565					FUT2	-1.05	5.95884
CLMN	-0.61	3.54194					FUT4	-0.62	2.66858
CLN8	0.94	2.27827					FUZ	-0.89	8.82535
CLP1	1.73	12.3048					FXN	-0.62	3.50684
CLPP	0.67	3.5575					FXR1	0.61	7.66872
CLPTM1	0.81	8.79735					FXR2	0.57	6.39996
CLPTM1L	0.58	4.00353					FYB	-0.36	2.22943
CLPX	1.04	10.6688					FYN	-0.78	2.95785
CLSTN3	-1.35	10.1644					FZD1	-0.59	3.80245
CLTA	1.62	10.6319					FZD4	-0.98	3.19649
CLTB	1.01	6.8839					FZD5	-0.48	2.9536
CLTC	0.77	4.40758					FZD7	1	9.05902
CLTCL1	-0.73	7.53282					FZD8	-0.82	5.57625
CLU	1.6	9.33323					G0S2	0.42	2.04149
CLUAP1	-0.56	6.63932					G6PC3	-0.3	2.83283
CLUHP3	-0.88	7.49929					G6PD	1.45	27.9151
CLYBL	-0.83	1.83746					GAA	-0.6	2.75633
CMBL	-0.88	14.7131					GAB1	0.84	8.19114
CMC2	1.09	7.67428					GAB2	0.45	1.9405
CMTM3	-0.44	7.43836					GABARAPL1	1.22	12.5719
CMTM4	-0.58	19.1462					GABARAPL2	0.43	3.6861
CMTR1	-0.51	16.975					GABRG2	-0.9	5.01092
CMYA5	2.01	4.03176					GABRP	-2.49	4.57169
CNBD2	1.57	3.89011					GALK1	-0.86	6.66363
CNBP	1.35	8.62505					GALNT1	-0.65	7.99532
CNDP2	-0.44	6.01142					GALNT10	-0.63	3.55815
CNEP1R1	0.5	1.82221					GALNT11	-0.56	8.18579
CNFN	-1.02	1.90683					GALNT2	-0.53	3.30657
CNIH2	-1	5.41258					GALT	-0.61	2.2534
CNIH3	-0.84	11.8833					GAN	0.84	9.88154
CNKSR1	2.08	5.73128					GANAB	-0.43	7.11226
CNKSR3	0.85	5.2979					GANC	-0.62	4.36302
CNN2	-0.34	7.15194					GAPVD1	0.45	8.28459
CNNM1	-0.3	1.92693					GAREM1	0.97	12.7082
CNNM2	0.82	3.18784					GAS1	-2.46	11.1739
CNNM4	2.27	47.8864					GAS6	-0.69	4.48546
CNOT11	-0.29	6.81662					GAS6-AS1	-0.85	2.60297
CNOT2	0.41	1.68822					GATA2	0.63	3.37376
CNOT3	0.53	2.79444					GATA2-AS1	-0.38	1.85723
CNOT4	1.68	26.462					GATA4	0.66	3.59749
CNOT6	0.5	3.61259					GATAD2B	0.62	5.64508
CNOT8	0.91	11.3285					GATM	-0.93	8.27995
CNOT9	1.06	12.9649					GATSL2	1.22	5.00294
CNPY3	-0.35	5.04958					GBAS	-1.3	30.8892
CNPY4	-1.26	10.3383					GBE1	0.67	8.721
CNST	0.92	6.20058					GBP4	-1.11	13.4905
CNTD2	1.97	4.71722					GBP5	-1.91	8.11757
CNTLN	-1.01	14.2631					GCAT	0.68	3.85499
CNTNAP1	-4.64	36.4341					GCC1	0.6	3.71123
CNTRL	-0.26	1.70403					GCC2	0.45	2.31439
CNTROB	0.48	2.28256					GCDH	-0.53	4.88798
COA1	-0.47	6.05018					GCHFR	-0.57	2.81578
COA3	-0.35	2.89501					GCKR	1.55	3.02582
COA4	0.93	6.52603					GCLC	2.91	149.054
COA5	-0.69	11.837					GCLM	2.16	62.4618
COA6	0.85	3.06339					GCNT1	-0.67	2.37362
COA7	0.59	2.99795					GCNT2	0.63	7.75766
COCH	-0.9	12.9147					GCOM1	1.14	4.30486
COG1	-0.43	3.52511					GDAP1	-0.91	4.92965
COG2	-0.61	8.56369					GDAP2	0.78	10.6646
COG3	0.5	2.13125					GDE1	0.24	1.99098
COG4	-0.44	5.38277					GDF11	-1.34	17.0719
COG5	0.42	1.94911					GDF15	1.93	6.67342
COG6	-0.61	9.83746					GDI1	0.26	2.49732
COG7	-0.32	3.15857					GDPD3	0.98	3.86203
COG8	-0.83	15.9186					GDPD5	-0.72	6.68626
COIL	0.99	6.77731					GEMIN4	-0.43	3.96421
COL12A1	2.26	2.62499					GEMIN8P4	0.67	2.06688
COL13A1	-2.56	13.9083					GFM1	-0.27	2.85317
COL17A1	-0.74	9.08102					GFM2	0.31	1.87061
COL18A1	-1	12.16					GGA1	0.28	2.00252
COL1A1	-2.28	3.29589					GGACT	-1.96	4.3548
COL1A2	-4.75	59.0586					GGCX	-0.36	3.13752
COL26A1	-2.14	3.38116					GHDC	-0.7	6.59862
COL27A1	-1.02	3.46592					GID4	0.51	3.04883
COL3A1	-2.94	7.58573					GID8	0.18	1.93266
COL4A1	-0.33	1.86318					GIGYF2	0.36	2.6997
COL4A2	-0.92	14.699					GIMAP2	-0.67	2.86896
COL5A1	-4.93	33.7236					GIMAP4	-1.68	12.9519
COL5A2	-1.59	15.9424					GIMAP6	-1.34	11.4223
COL5A3	-4.48	9.00593					GIMAP8	-1	3.2524
COL6A1	-1.11	20.9418					GINS1	-0.63	5.48155
COL6A2	-0.66	14.5732					GINS3	-0.47	3.31689
COLCA1	-5.26	1.8581					GJA1	-2.17	33.4076
COLGALT1	0.61	7.25966					GJB2	-0.46	4.97144
COLGALT2	-1.22	7.05177					GJB6	-1.19	2.55465
COMMD2	-0.33	4.12447					GJC1	3.1	2.26733
COMMD4	-0.46	10.3944					GJC2	-0.8	2.03544
COMMD5	1.3	9.83133					GK	0.95	6.09778
COMMD7	-0.53	10.2085					GLA	0.4	2.13463
COMMD8	-0.54	3.69238					GLB1L	-1.69	7.06879
COMMD9	1.15	6.57853					GLDC	-2.28	2.38607
COMTD1	-1.15	20.3995					GLE1	0.38	2.65625
COPE	0.62	2.81437					GLI3	-0.65	3.50836
COPG1	-0.37	4.32563					GLIDR	-1.28	3.51558
COPG2	-1.26	20.6557					GLIPR2	-0.84	3.47053
COPRS	1.54	11.5611					GLRX	1.08	7.92973
COPS3	0.49	2.04062					GLS	0.75	5.22099
COPS8	0.85	4.89899					GLT8D1	-0.42	1.91681
COPZ1	0.51	2.11205					GLTSCR1	0.91	12.7338
COQ10A	-0.49	3.67711					GLUL	-0.94	17.4685
COQ10B	1.8	22.625					GLYCTK	-0.89	3.38999
COQ2	-0.59	4.00561					GM2A	-0.47	3.18216
COQ4	-0.61	13.008					GMEB2	0.46	2.61386
COQ5	-0.36	4.13172					GMFG	-1.07	2.53357
COQ6	-0.5	5.9186					GMIP	0.45	1.99688
COQ8A	1.22	15.7374					GMPPB	-0.7	6.38477
COQ8B	-0.96	18.9773					GMPR	-1.52	7.12505
COQ9	-0.7	17.5204					GNA15	-0.58	5.58875
CORO1A	-0.55	5.40307					GNAL	2.07	20.8594
CORO1B	-0.79	35.6208					GNB4	-3.53	4.84022
CORO2A	-1.1	17.1785					GNE	0.59	8.27933
CORO6	-3.88	17.5297					GNG2	-1.15	2.17677
COTL1	1.66	10.5147					GNG4	-1.12	3.92028
COX10	1.28	13.6244					GNG7	2.98	1.99046
COX10-AS1	-0.64	3.30965					GNPAT	0.36	4.12391
COX11	0.3	3.25436					GNPDA1	0.64	4.07031
COX15	-0.47	8.76434					GNPTG	-0.44	5.32802
COX18	-1.04	11.3887					GNS	0.22	2.67235
COX19	1.52	17.1376					GOLGA2	0.4	2.411
COX20	-0.57	5.87803					GOLGA4	0.27	1.87069
COX4I1	0.54	2.35503					GOLGA5	0.31	2.16282
COX5A	0.72	4.49714					GOLGA7	0.32	2.49904
COX5B	0.52	2.49326					GOLGA7B	0.79	4.68319
COX6A1	1.21	6.06216					GOLIM4	-0.57	3.95305
COX6C	0.72	4.49639					GOLM1	-0.38	3.21413
COX7A2L	0.75	4.13516					GOLPH3L	0.65	5.51204
CP	-5.55	6.36086					GOLT1A	0.85	1.88628
CPE	-0.51	5.74969					GOSR1	0.28	2.45458
CPEB2	0.86	1.77971					GPAA1	-0.89	18.367
CPEB3	1.52	3.85422					GPAT3	1.77	20.0392
CPEB4	2.53	59.9137					GPAT4	0.32	2.55764
CPM	1.63	2.14955					GPATCH1	0.32	2.31974
CPNE1	0.35	1.69086					GPATCH11	1.24	14.5007
CPNE2	0.57	1.78302					GPATCH2	0.34	2.34814
CPNE3	-0.41	8.36582					GPATCH2L	0.59	3.51402
CPNE5	-1.8	2.08811					GPATCH3	0.63	5.27597
CPNE7	-1.14	26.1491					GPATCH4	-0.63	6.36042
CPNE9	4.07	1.83872					GPATCH8	0.4	3.01044
CPOX	-0.35	3.64715					GPBP1	0.58	6.52617
CPS1	-2.18	47.7814					GPBP1L1	0.43	6.29813
CPSF1	-0.55	10.7608					GPC3	-1.59	2.71315
CPSF2	0.36	3.70552					GPC4	-2.66	11.5167
CPSF3	0.38	2.22242					GPCPD1	-0.61	2.81627
CPSF3L	0.42	1.81316					GPD1L	0.65	5.21233
CPSF7	0.5	2.50237					GPHN	-0.42	3.68962
CPT2	-0.88	24.5115					GPM6B	-1.48	2.031
CRABP2	2.41	11.6145					GPR137B	0.83	8.71155
CRACR2A	-0.31	1.72836					GPR141	-2.59	7.13644
CRACR2B	3.13	2.1658					GPR143	-1.5	2.57949
CRAMP1	0.55	2.38365					GPR153	-0.75	9.5686
CRAT	-0.67	6.52187					GPR161	-0.49	2.30317
CRCP	1.45	20.2457					GPR20	-2.31	3.50436
CREB1	0.44	1.82296					GPR37	-1.38	1.90754
CREB3	1.36	9.62347					GPR68	-2.89	5.52439
CREB3L1	-1.22	15.1612					GPR85	-3.12	6.14038
CREB3L2	-0.72	13.0259					GPR89B	0.54	1.9652
CREB3L3	-4.39	5.50518					GPRASP2	0.44	2.0683
CREB3L4	-0.48	2.34979					GPS1	-0.28	2.6275
CREBBP	1.17	16.1201					GPSM2	-0.23	2.27327
CREBL2	-0.59	17.5364					GPSM3	-1.02	7.94369
CREBRF	1.67	14.9306					GPT2	0.61	2.10964
CRELD1	-2	16.8037					GPX2	1.35	18.6763
CREM	2.32	42.8346					GPX4	-0.39	2.28996
CRHR1-IT1	-0.56	2.04413					GRAMD1B	-1.27	2.85806
CRIM1	-0.53	3.7346					GRAMD1C	0.75	4.17855
CRIP2	-0.92	12.0612					GRAP	-1.11	4.39855
CRIPAK	-1.16	5.85211					GRB10	0.59	4.83932
CRIPT	1.31	9.56209					GRB7	0.89	3.34334
CRISPLD2	-0.65	8.27648					GREB1	1.08	2.23458
CRK	0.99	11.1132					GRHL1	0.78	3.34415
CRKL	1.09	15.2921					GRHL2	0.38	3.25934
CRLF3	-0.24	3.55821					GRHL3	1.6	8.34993
CRLS1	0.58	2.61883					GRIN2C	4.51	2.36933
CRNKL1	0.64	5.23234					GRIP2	-1.88	2.30401
CROCC	-0.54	5.62845					GRK4	-0.59	2.23277
CROCCP3	-2.6	5.16146					GRPEL2	0.69	7.19287
CROT	-1.74	21.1746					GRSF1	0.26	2.07555
CRTAP	-0.6	12.6131					GRWD1	-0.35	1.93263
CRTC1	-1.01	20.0433					GS1-124K5.11	-0.78	3.08825
CRTC2	1.42	20.4562					GS1-600G8.5	-1.02	3.34767
CRTC3	0.68	3.87235					GSDMC	-0.64	2.5182
CRY2	1.02	6.66695					GSDMD	-1.22	15.7798
CRYBB2P1	0.72	2.00625					GSE1	0.92	9.35501
CRYL1	-0.83	6.75403					GSK3B	0.33	1.91954
CRYZL1	-0.5	3.40124					GSKIP	0.38	2.34274
CSAD	-1.03	6.32198					GSN	-0.48	2.44262
CSF1	-0.27	2.05728					GSR	0.88	19.0177
CSGALNACT2	1.24	5.93801					GSTK1	-0.62	6.96255
CSNK1A1	1.15	15.2692					GSTM3	0.99	13.6308
CSNK1D	1.06	17.3059					GSTZ1	-0.83	4.40228
CSNK1E	0.48	3.63044					GTF2A1	0.44	2.21658
CSNK1G1	0.66	3.57534					GTF2E1	0.34	2.89628
CSNK1G2	-0.45	9.09618					GTF2E2	0.3	1.97421
CSNK2A1	1.19	12.9573					GTF2H1	0.51	2.49291
CSNK2A2	1.24	9.59139					GTF2H5	-0.33	1.85811
CSPG4	-5.66	2.56099					GTF2I	-0.4	3.52007
CSPG5	-0.74	3.6678					GTF3C1	0.29	1.95681
CSRNP1	2.44	31.4863					GTF3C2	0.23	1.91633
CSRNP2	2.42	40.1678					GTF3C3	0.6	10.9543
CSRP2	1.65	8.88348					GUK1	-0.28	2.29775
CST6	3.41	2.20621					GULP1	2.2	46.7862
CSTA	2.88	1.75539					GUSB	-0.33	3.01075
CSTF1	0.67	4.50703					GXYLT1	0.43	2.81952
CSTF2	0.53	2.57385					GYS1	-0.82	11.7686
CSTF3	0.82	5.62105					GZF1	0.48	1.99374
CTA-204B4.2	-1.26	4.44586					H19	-1.29	7.35054
CTA-228A9.3	-6.51	3.15053					H1F0	-1.58	10.8613
CTA-29F11.1	1.85	10.4589					H1FX	-1.13	11.8633
CTA-315H11.2	-5.48	1.70027					H1FX-AS1	-1.31	4.58671
CTA-445C9.14	-1.47	6.53625					H2AFJ	-0.93	11.7192
CTB-119C2.1	3.34	14.0086					H2AFV	-0.32	2.08493
CTB-129O4.1	-1.74	2.61238					H2AFY	-0.32	4.3156
CTB-129P6.7	5.83	3.51677					H3F3B	-0.58	3.26007
CTB-131K11.1	-3.31	1.83814					H6PD	-1.49	16.3674
CTB-25B13.12	0.58	1.81973					HACD1	-1.09	12.1306
CTB-25B13.5	1.77	1.8584					HADH	-0.74	8.66997
CTB-31N19.2	-5.06	1.66549					HAGH	-0.58	3.43064
CTB-31O20.2	1.84	9.10841					HAGHL	-0.64	4.92358
CTB-50E14.5	2.01	4.91181					HAGLR	-0.74	2.81575
CTB-58E17.1	1.85	5.05355					HAL	0.69	3.21658
CTB-89H12.4	-0.48	2.02528					HAP1	-0.68	3.60209
CTBS	-0.26	2.88833					HAPLN3	-1.17	18.9678
CTC1	-0.66	7.12121					HARS2	0.36	2.58803
CTC-203F4.2	-1.86	2.84242					HAS2	-2.55	18.6671
CTC-301O7.4	-0.85	1.78778					HAUS4	-0.96	5.41359
CTC-329D1.2	1.66	2.0685					HAUS6	0.32	2.91033
CTC-338M12.4	-0.86	6.76351					HBP1	0.87	6.96949
CTC-351M12.1	-1.02	4.79132					HCAR1	-0.67	4.38957
CTC-360G5.9	-3.05	3.03857					HCFC1	0.36	4.04902
CTC-425O23.2	-1.19	2.56416					HCFC1R1	-1.24	14.1119
CTC-444N24.11	1.51	3.03616					HCFC2	-0.7	2.80646
CTC-444N24.8	1.63	2.21322					HCP5	-2.61	29.5418
CTC-453G23.8	2.12	1.92273					HDAC5	0.54	3.417
CTC-459F4.1	-1.82	2.70253					HDAC6	-0.39	1.88251
CTC-459F4.3	1.87	24.8302					HDAC9	0.84	8.67299
CTC-463A16.1	2.73	7.21877					HDDC2	-0.37	2.79724
CTC-487M23.5	2.2	5.05649					HDHD2	-0.47	2.86879
CTC-487M23.6	2.23	3.42468					HDX	-3.98	2.28311
CTC-487M23.7	3.73	1.8223					HEATR5A	0.37	2.22684
CTC-499B15.5	2.1	2.60017					HEATR5B	0.55	4.22833
CTC-523E23.1	-3.16	1.68346					HEBP2	0.23	1.96187
CTC-523E23.11	-3.46	2.2806					HECA	0.63	5.22917
CTC-529P8.1	-2.72	18.7265					HECTD1	0.46	4.75902
CTC-559E9.1	-1.23	1.84804					HEG1	-1.16	8.20489
CTCF	0.55	2.41311					HELLS	-0.75	7.77655
CTD-2006C1.2	2.3	17.3642					HELZ	0.39	3.49139
CTD-2013N17.6	-0.99	1.79876					HELZ2	-1.55	40.4232
CTD-2015H6.3	-1.21	4.88079					HEMK1	-0.63	4.3311
CTD-2017D11.1	-3.27	5.04699					HEPHL1	-0.95	2.61148
CTD-2020K17.1	-4.22	7.05947					HERC4	0.42	4.0941
CTD-2023M8.1	-4.96	1.68732					HERC6	-1.92	57.219
CTD-2023N9.1	-1.61	2.92535					HERPUD1	0.81	3.99596
CTD-2033A16.3	2.37	8.11068					HES2	-1.02	9.81224
CTD-2145A24.5	2.37	1.74989					HES4	-0.53	2.46301
CTD-2152M20.2	2.15	1.74453					HEXDC	-1.06	6.96358
CTD-2186M15.3	1.66	4.57123					HEYL	-1.62	2.47633
CTD-2201E18.3	-0.64	5.38687					HFE	-1.5	8.60117
CTD-2228K2.1	-5.2	2.00518					HGFAC	1.95	1.91168
CTD-2228K2.7	-1.94	17.9714					HGH1	-0.57	3.96113
CTD-2256P15.1	4.46	2.09183					HGS	0.29	3.30791
CTD-2260A17.2	-0.82	2.36735					HGSNAT	-1.71	31.5868
CTD-2267D19.3	-1.22	11.2078					HHEX	0.78	7.89396
CTD-2270P14.1	-0.44	2.65115					HHIP	-5.17	5.81634
CTD-2270P14.2	2.55	4.01584					HIBCH	-0.35	2.04957
CTD-2284J15.1	-5.66	2.30771					HID1	0.51	2.17872
CTD-2292P10.4	-1.91	2.96676					HIF1A	0.47	5.09034
CTD-2308L22.1	-2.14	3.2729					HIF1AN	0.38	3.96367
CTD-2311M21.3	-3.21	2.71807					HIGD2A	-0.3	2.24313
CTD-2336O2.1	-0.59	2.68353					HINFP	0.64	4.34759
CTD-2366F13.1	-0.66	4.45634					HINT2	-0.74	6.61418
CTD-2368P22.1	-0.71	2.31291					HIP1R	0.52	3.24234
CTD-2384B11.2	-2.55	3.09572					HIPK1	0.67	12.5853
CTD-2517M22.14	-0.81	2.19734					HIPK2	0.61	2.16915
CTD-2517M22.17	-3.59	2.64314					HIPK3	0.48	4.40151
CTD-2538C1.2	1.7	3.64577					HIRIP3	-0.92	6.06484
CTD-2554C21.1	2.27	7.16711					HIST1H2BE	1.36	5.8279
CTD-2555K7.2	2.23	2.31151					HIST1H2BL	-2.64	1.89859
CTD-2561B21.8	-0.61	1.86288					HIST1H3E	0.9	3.63004
CTD-2568A17.1	2.62	2.40784					HIST1H3H	-0.61	2.65905
CTD-2568A17.8	3.14	2.03717					HIST1H4I	-1.44	2.17475
CTD-2574D22.4	-0.52	2.08298					HIST2H2BE	0.35	1.88568
CTD-2619J13.13	5.14	3.77552					HIST3H2A	-0.73	3.51438
CTD-2619J13.8	-4.38	1.84176					HIST3H2BB	-1.61	4.97991
CTD-2639E6.9	3.94	18.2909					HIVEP1	-0.39	2.00562
CTD-2650P22.1	2.64	4.99795					HIVEP3	-1.61	26.0045
CTD-2650P22.2	1.94	3.13338					HKDC1	2.08	12.5085
CTD-2666L21.1	2.19	1.67139					HLA-A	-0.39	2.53523
CTD-3014M21.1	1.79	2.13231					HLA-B	-2.08	9.30045
CTD-3075F15.1	2.44	2.27605					HLA-C	-0.89	3.87083
CTD-3088G3.8	-2.48	1.79075					HLA-DMA	-1.06	2.03346
CTD-3092A11.1	-1.68	6.9857					HLA-DMB	-4.1	2.1259
CTD-3092A11.2	-1.27	7.95483					HLA-DPA1	-3.19	3.63984
CTD-3138B18.6	-6.24	2.14557					HLA-DQB1	-1.6	3.6185
CTD-3184A7.4	-1.19	7.22902					HLA-DRA	-2.69	2.20684
CTD-3203P2.1	2.02	1.93843					HLA-DRB1	-2.8	2.64299
CTD-3222D19.12	-1.52	3.56306					HLA-E	-0.43	2.77203
CTDNEP1	0.44	1.65511					HLA-F	-2.12	37.7577
CTDP1	1.15	14.8699					HLCS	-0.37	2.95422
CTDSP1	-1.32	45.1021					HLF	-1.63	3.2193
CTDSP2	-0.36	4.53919					HMG20A	0.29	3.11488
CTDSPL	-0.66	13.8078					HMGA2	-0.5	4.84887
CTF1	-2.05	18.504					HMGB3	-0.44	4.00099
CTGF	2.69	11.1169					HMGCS1	-0.29	1.96828
CTH	1.86	6.08258					HMGN1	-0.39	2.05647
CTIF	-0.73	17.1305					HMGN2	-0.4	4.59007
CTLA4	-2.54	3.44337					HMGN2P5	-0.71	3.48005
CTNNA1	0.62	3.14805					HMGN3	-0.41	2.70305
CTNNAL1	1.06	7.32081					HMGXB3	0.25	1.981
CTNNB1	0.78	6.95654					HMOX1	5.71	159.269
CTNNBIP1	-0.79	7.40945					HNRNPDL	-0.46	2.00644
CTNNBL1	1.13	6.54009					HNRNPLL	0.44	4.28118
CTNND1	-0.42	6.18036					HOMER2	-0.44	2.39772
CTPS1	0.38	2.65134					HOMER3	-0.6	3.38091
CTPS2	-0.82	10.506					HOOK1	0.46	2.25202
CTR9	0.76	3.28492					HOXA10-AS	-0.8	2.61536
CTSA	0.52	2.77157					HOXB13	-1.31	5.15215
CTSH	-0.81	17.0167					HOXB3	-0.5	2.73213
CTSL	2.3	22.6022					HOXB9	-0.85	7.14883
CTSO	-3.86	6.34588					HOXC4	-1.82	3.79351
CTSV	-0.6	7.30987					HPCAL1	0.93	10.0927
CTTNBP2NL	0.67	4.4178					HPDL	-1.06	10.4691
CTU1	1.88	19.3889					HPGD	-1.38	7.89803
CTU2	-0.67	14.0217					HPS1	-0.41	3.91863
CTXN1	-0.43	5.56507					HPS5	0.53	2.59232
CUBN	-1.04	40.5581					HR	-0.52	4.32039
CUEDC1	-0.34	3.22371					HRG	2.37	1.96472
CUEDC2	-0.35	3.64922					HRH1	-0.43	1.90851
CUL1	0.79	9.7942					HS3ST1	-0.82	4.32647
CUL3	1.2	11.3576					HS3ST3B1	-0.96	1.98856
CUL4A	0.52	3.5495					HS6ST1	-0.62	8.02479
CUL4B	-0.4	10.5408					HSBP1L1	0.49	4.46554
CUL7	-1.15	20.466					HSD11B1	0.8	3.55738
CUL9	-1.38	19.2491					HSD17B8	-1.29	3.12291
CWC15	1	5.0499					HSDL1	0.48	2.7989
CWC22	0.48	2.59818					HSF2	0.43	3.26819
CWC25	1.35	11.111					HSH2D	-1.48	17.1244
CWF19L1	0.63	4.74589					HSP90AA1	1.12	10.5583
CWF19L2	0.85	2.84363					HSP90AA2P	1.19	3.73866
CX3CL1	-5.65	6.94815					HSP90B1	-0.68	8.49172
CXADR	-0.82	5.97556					HSPA12A	0.71	5.342
CXCL1	-0.62	1.67977					HSPA12B	-3.07	3.11528
CXCL16	-0.4	4.97434					HSPA13	0.49	2.78623
CXCL5	-0.53	2.60934					HSPA14	0.36	2.19017
CXCL6	-4.89	4.63283					HSPA1B	1.17	2.22613
CXCL8	1.85	3.77261					HSPA1L	1.2	2.89887
CXorf38	-0.35	2.74511					HSPA4	0.35	2.69675
CXorf40B	1.58	17.068					HSPA5	-0.34	2.00834
CXorf56	1.16	7.24484					HSPA6	1.34	3.29871
CXXC1	1.01	9.99631					HSPB8	0.92	9.05172
CXXC5	-1.03	9.11764					HSPBAP1	0.62	2.74219
CYB561	-0.55	8.54802					HSPG2	-0.69	3.65826
CYB561D1	0.51	2.16695					HSPH1	1.06	6.57397
CYB561D2	-0.43	1.82942					HTATIP2	0.44	3.31797
CYB5A	-0.28	2.71624					HTRA1	-2.13	76.3665
CYB5B	-0.59	11.8405					HUS1	0.79	9.00266
CYB5D2	-1.56	16.4457					HVCN1	-0.76	2.56198
CYB5RL	-0.51	1.93648					HYAL2	-0.98	15.7704
CYBA	-0.6	21.4381					HYI	-0.84	9.51176
CYBRD1	0.42	1.81285					HYLS1	-0.43	1.89551
CYCS	1.18	6.71126					HYOU1	-0.42	4.65759
CYFIP1	0.36	3.91058					IAH1	-0.91	4.87639
CYFIP2	-2.18	8.03356					IBA57	-0.51	2.61616
CYLD	1.11	14.2835					ICA1L	-1.13	3.85786
CYP11A1	-0.65	1.94818					ICAM1	-0.37	3.16025
CYP1B1	1.77	1.77991					ICAM4	-0.85	2.60281
CYP20A1	-0.41	3.94201					ICE2	0.25	2.17871
CYP26B1	-2.12	11.6309					ICK	0.81	8.70993
CYP27A1	2.5	2.31639					ICMT	-0.53	4.69205
CYP27C1	-0.8	14.8232					ID1	-0.33	2.2201
CYP2U1	-1.06	10.6803					ID3	-0.6	4.6109
CYP46A1	-1.7	1.72486					IDH1	0.74	4.07425
CYP4A22-AS1	-1.96	5.46782					IDH2	-1.19	10.5267
CYP4B1	-3.68	1.80491					IDNK	-1.43	2.695
CYP4F22	2.33	2.50005					IDO1	-1.89	21.061
CYP4V2	-1.09	6.74333					IDS	0.36	1.87937
CYP4X1	-1.1	2.02178					IDUA	-0.6	2.40508
CYR61	1.58	2.16698					IFI27	-1.75	21.6727
CYS1	-1.11	2.64435					IFI27L1	-1.04	8.74418
CYSTM1	0.49	2.10005					IFI27L2	-0.46	2.47601
CYYR1-AS1	1.95	3.20013					IFI35	-2.53	33.0054
D2HGDH	-3.42	42.1919					IFI44	-1.59	43.1294
DAB2IP	-0.39	6.86866					IFI44L	-3.12	54.0757
DACT1	2.45	1.73082					IFI6	-2.77	61.0373
DAD1	1.18	9.73697					IFIH1	-1.53	4.34869
DAG1	-0.82	15.7667					IFIT1	-2.71	79.0281
DAGLA	-0.49	3.80731					IFIT3	-1.79	24.5171
DAGLB	0.78	6.50519					IFIT5	-1.22	9.88654
DANCR	1.24	13.7904					IFITM1	-2.8	26.0048
DAP3	0.91	8.4871					IFITM2	-1.94	55.8636
DAPK1	-0.86	6.79713					IFITM3	-2	32.0505
DAPK2	-3.57	2.29969					IFNAR1	0.22	2.00146
DAPP1	3.3	2.30065					IFNAR2	-0.56	4.67469
DARS-AS1	-1.35	1.86644					IFNGR1	-0.49	2.8717
DAXX	1.06	14.86					IFNLR1	0.9	3.44387
DAZAP2	0.91	7.35529					IFRD1	0.84	6.6827
DBF4	1.74	38.1846					IFT140	-0.84	5.06412
DBF4B	1.54	19.7874					IFT172	-0.65	2.98848
DBN1	-0.34	6.18331					IFT22	-0.88	8.62195
DBNDD1	-0.51	6.23505					IFT52	-0.35	3.23712
DBNL	-0.87	35.8999					IFT57	-0.59	4.83207
DBP	-2.46	26.2282					IGF2R	0.37	2.59663
DBR1	1.16	4.91788					IGFBP2	-0.8	6.70658
DBT	-0.45	6.83455					IGFBP4	-1.51	3.58493
DCAF11	0.39	2.18298					IGFBP5	-3.95	30.0523
[truncated: 7,559 more rows]
