# Supplementary material for: PGM3 inhibition shows cooperative effects with erastin inducing pancreatic cancer cell death via activation of the unfolded protein response
Source: Front Oncol. 2023 May 16;13:1125855. doi: 10.3389/fonc.2023.1125855 (PMC10227458; doi:10.3389/fonc.2023.1125855)
Supplement: Supplementary file 11 [file Table_4.xlsx]

## Sheet: Supplementary table 4. Metaboli
	Supplementary table 4. Metabolites variation in treated PDAC cell lines vs control.
				MiaPaCa-2		BxPC3		PANC1
				Mean	SD	Mean	SD	Mean	SD
	13C-Glc Pyruvate	M3	Control	7.40149e-17	0.0990619	0	0.00253419	0	0.00348472
			ERA 10 µM	-0.00855479	0.0249067	-0.00158868	0.00374762	-0.0859062	0.0431751
			FR054 350 µM	-0.0442237	0.0600473	-0.012794	0.00781566	0.0153705	0.0277521
			ERA+FR054	-0.140271	0.0348095	-0.0764323	0.0339055	-0.1348	0.103189
	13C-Gln Pyruvate	M3	Control	3.70074e-17	0.0643384	-7.40149e-17	0.0758846	3.70074e-17	0.147983
			ERA 10 µM	0.664683	0.15171	0.19778	0.0985432	0.635549	0.210334
			FR054 350 µM	0.038224	0.0254382	0.236385	0.0863157	0.191986	0.0906973
			ERA+FR054	0.0268348	0.184876	0.200632	0.119522	-0.732096	1.09549
	13C-Glc Citrate	M0	Control	-3.70074e-17	0.109765	7.40149e-17	0.046069	3.70074e-17	0.045376
			ERA 10 µM	0.699181	0.0877998	0.103844	0.039136	0.94795	0.135166
			FR054 350 µM	1.34372	0.112837	2.02418	0.0215507	1.17686	0.178142
			ERA+FR054	2.40348	0.446943	2.13621	0.0958965	3.34836	0.841485
		M2	Control	3.70074e-17	0.0266088	-7.40149e-17	0.00767447	-3.70074e-17	0.0223855
			ERA 10 µM	0.0883033	0.0181042	0.0231858	0.0245379	0.335585	0.0591225
			FR054 350 µM	0.0475498	0.00933812	-0.0640922	0.00291205	0.149201	0.0426552
			ERA+FR054	0.0204491	0.0151185	-0.106908	0.00920642	0.42303	0.0289152
		M4	Control	-3.70074e-17	0.034675	-1.4803e-16	0.00889539	0	0.00272002
			ERA 10 µM	-0.137367	0.0221964	-0.0369312	0.0274235	-0.110134	0.0254006
			FR054 350 µM	-0.275629	0.0265524	-0.217239	0.00695208	-0.0793502	0.0209312
			ERA+FR054	-0.340822	0.0322592	-0.222261	0.020812	-0.233814	0.0427773
		M5	Control	-1.11022e-16	0.0458314	-1.11022e-16	0.037401	0	0.0141438
			ERA 10 µM	-0.297342	0.0403805	-0.0922812	0.0684149	-0.257246	0.0479686
			FR054 350 µM	-0.328542	0.0225632	-0.287675	0.00373034	-0.167974	0.0343273
			ERA+FR054	-0.488893	0.0464095	-0.218058	0.0390349	-0.535791	0.0855197
	13C-Gln Citrate	M0	Control	1.11022e-16	0.0136701	0	0.0247137	-3.70074e-17	0.075479
			ERA 10 µM	-0.255017	0.0291528	-0.0823991	0.0264556	-0.351366	0.0427579
			FR054 350 µM	-0.140947	0.0348083	-0.0220557	0.0168269	-0.0672179	0.0197481
			ERA+FR054	-0.293297	0.033907	-0.180644	0.032109	-0.528327	0.014074
		M4	Control	0	0.0111182	7.40149e-17	0.0223649	3.70074e-17	0.0670593
			ERA 10 µM	0.136143	0.0317124	0.00306968	0.0325295	0.345597	0.0493985
			FR054 350 µM	0.120143	0.027156	0.0402743	0.00526297	0.100432	0.0159194
			ERA+FR054	0.204806	0.0135361	0.036185	0.0193614	0.542388	0.0264701
	13C-Glc α-Ketoglutarate	M2	Control	1.11022e-16	0.0409262	0	0.0176837	-3.70074e-17	0.00615318
			ERA 10 µM	-0.0305366	0.0200613	-0.0153761	0.0254031	-0.0660331	0.0243193
			FR054 350 µM	-0.23602	0.0311704	-0.0783903	0.060836	-0.0340038	0.015328
			ERA+FR054	-0.414763	0.0725003	-0.145919	0.0204263	-0.226024	0.0581306
	13C-Gln α-Ketoglutarate	M5	Control	-1.4803e-16	0.0159636	-7.40149e-17	0.0253321	-1.4803e-16	0.0521843
			ERA 10 µM	0.0794684	0.0188472	0.0136305	0.0490119	0.360829	0.0442339
			FR054 350 µM	0.0894023	0.0221779	0.038116	0.00505358	0.120271	0.0144307
			ERA+FR054	0.213914	0.0111811	0.041377	0.0154978	0.623665	0.0879413
	13C-Glc Glutamate	M2	Control	0	0.105479	3.70074e-17	0.00963104	3.70074e-17	0.00299463
			ERA 10 µM	-0.0223544	0.0539127	-0.0087927	0.0188093	-0.0730267	0.0244042
			FR054 350 µM	-0.218123	0.105648	-0.0909521	0.0146005	-0.0405422	0.0144034
			ERA+FR054	-0.121153	0.18582	-0.105898	0.00382312	-0.248397	0.08857
	13C-Gln Glutamate	M5	Control	0	0.036443	3.70074e-17	0.0267001	-7.40149e-17	0.0639087
			ERA 10 µM	0.0961652	0.0135388	0.0215209	0.0475358	0.394446	0.0567503
			FR054 350 µM	0.129485	0.0265714	0.0485026	0.00377369	0.132371	0.0168201
			ERA+FR054	0.303263	0.0302633	0.0479836	0.0183856	0.681319	0.0691415
